# Supplementary material for: Combining two relatively weak bases (Zn(TMP)2 and KOtBu) for the regioselective metalation of non-activated arenes and heteroarenes
Source: Chem Sci. 2024 Aug 13;15(36):14757–65. doi: 10.1039/d4sc03892d (PMC11334761; doi:10.1039/d4sc03892d)
Supplement: SC-015-D4SC03892D-s002 [file SC-015-D4SC03892D-s002.cif]

# Supplementary Information (SI) for Chemical Science.
# This journal is © The Royal Society of Chemistry 2024

####################################################################### 
# 
# This file contains crystal structure data downloaded from the 
# Cambridge Structural Database (CSD) hosted by the Cambridge 
# Crystallographic Data Centre (CCDC).
# 
# Full information about CCDC data access policies and citation 
# guidelines are available at http://www.ccdc.cam.ac.uk/access/V1 
# 
# Audit and citation data items may have been added by the CCDC. 
# Please retain this information to preserve the provenance of 
# this file and to allow appropriate attribution of the data. 
# 
#######################################################################

data_21EH173_NJ-3-50
_database_code_depnum_ccdc_archive 'CCDC 2358265'
loop_
_audit_author_name
_audit_author_address
'Lorraine Malaspina'
;University of Bern
Switzerland
;
_audit_update_record             
;
2024-05-26 deposited with the CCDC.	2024-08-08 downloaded from the CCDC.
;

_audit_creation_date             2021-09-06T09:29:55-00:00

#----------------------------------------------------------------------------#
#                   CHEMICAL INFORMATION                                     #
#----------------------------------------------------------------------------#

_chemical_formula_moiety         'C44 H78 K2 O8 Zn2'
_chemical_formula_sum            'C44 H78 K2 O8 Zn2'
_chemical_formula_weight         944

#----------------------------------------------------------------------------#
#                   UNIT CELL INFORMATION                                    #
#----------------------------------------------------------------------------#

_symmetry_cell_setting           monoclinic
_symmetry_space_group_name_H-M   'P 1 21/n 1'
_symmetry_space_group_name_Hall  '-P 2yn'
_symmetry_Int_Tables_number      14
loop_
_symmetry_equiv_pos_as_xyz
'x, y, z'
'-x+1/2, y+1/2, -z+1/2'
'-x, -y, -z'
'x-1/2, -y-1/2, z-1/2'

_cell_length_a                   12.74441(7)
_cell_length_b                   14.35189(9)
_cell_length_c                   14.07101(7)
_cell_angle_alpha                90
_cell_angle_beta                 94.0280(5)
_cell_angle_gamma                90
_cell_volume                     2567.32(2)
_cell_formula_units_Z            2
_cell_measurement_temperature    173.00(10)
_cell_measurement_reflns_used    39426
_cell_measurement_theta_min      3.068
_cell_measurement_theta_max      79.745

#----------------------------------------------------------------------------#
#                   CRYSTAL INFORMATION                                      #
#----------------------------------------------------------------------------#

_exptl_crystal_description       block
_exptl_crystal_colour            colourless
_exptl_crystal_size_max          0.317
_exptl_crystal_size_mid          0.266
_exptl_crystal_size_min          0.186
_exptl_crystal_density_diffrn    1.221
_exptl_crystal_F_000             1008
loop_
_exptl_crystal_face_index_h
_exptl_crystal_face_index_k
_exptl_crystal_face_index_l
_exptl_crystal_face_perp_dist
-1 1 0 0.0891
1 -1 0 0.104
0 1 1 0.1163
0 -1 -1 0.1296
1 0 0 0.1326
-1 0 0 0.1208
-1 1 1 0.0797
1 -1 -1 0.1066
-1 0 1 0.0964
1 0 -1 0.1334
-1 -1 0 0.1106
0 0 1 0.1374
-1 -1 1 0.1135
0 0 -1 0.1414
0 -1 1 0.1219
0 1 -1 0.1441
0 -1 0 0.0957
0 1 0 0.0983
-1 1 -1 0.1355
-1 0 -1 0.1382
1 0 1 0.169
1 -1 1 0.1273

loop_
_exptl_oxdiff_crystal_face_indexfrac_h
_exptl_oxdiff_crystal_face_indexfrac_k
_exptl_oxdiff_crystal_face_indexfrac_l
_exptl_oxdiff_crystal_face_x
_exptl_oxdiff_crystal_face_y
_exptl_oxdiff_crystal_face_z
-0.9993 1.0014 -0.0001 0.1609 0.0052 -0.0166
0.9993 -1.0014 0.0001 -0.1609 -0.0052 0.0166
0.0003 1.001 1.0003 0.0773 0.0478 0.1239
-0.0003 -1.001 -1.0003 -0.0773 -0.0478 -0.1239
0.9999 -0.0009 0.0002 -0.0817 -0.0464 0.0764
-0.9999 0.0009 -0.0002 0.0817 0.0464 -0.0764
-0.9996 1.002 1.0002 0.159 0.0942 0.0475
0.9996 -1.002 -1.0002 -0.159 -0.0942 -0.0475
-1.0002 0.0015 1.0001 0.0798 0.1354 -0.0122
1.0002 -0.0015 -1.0001 -0.0798 -0.1354 0.0122
-1.0005 -0.9995 -0.0002 0.0025 0.0877 -0.1361
-0.0003 0.0006 1.0003 -0.0019 0.089 0.0642
-1.0008 -0.999 1.0001 0.0006 0.1767 -0.072
0.0003 -0.0006 -1.0003 0.0019 -0.089 -0.0642
-0.0009 -0.9999 1.0003 -0.0811 0.1303 0.0044
0.0009 0.9999 -1.0003 0.0811 -0.1303 -0.0044
-0.0006 -1.0005 0 -0.0792 0.0412 -0.0597
0.0006 1.0005 0 0.0792 -0.0412 0.0597
-0.999 1.0008 -1.0004 0.1629 -0.0839 -0.0808
-0.9996 0.0004 -1.0005 0.0836 -0.0426 -0.1406
0.9996 -0.0004 1.0005 -0.0836 0.0426 0.1406
0.999 -1.0008 1.0004 -0.1629 0.0839 0.0808


#----------------------------------------------------------------------------#
#                   ABSORPTION CORRECTION                                    #
#----------------------------------------------------------------------------#

_exptl_absorpt_coefficient_mu    2.946
_exptl_absorpt_correction_type   multi-scan
_exptl_absorpt_process_details   
;
        CrysAlisPro 1.171.41.112a (Rigaku Oxford Diffraction, 2021)
        Empirical absorption correction using spherical harmonics,
        implemented in SCALE3 ABSPACK scaling algorithm.
;
_exptl_absorpt_correction_T_min  0.66057
_exptl_absorpt_correction_T_max  1
_shelx_estimated_absorpt_T_min   0.455
_shelx_estimated_absorpt_T_max   0.61
_oxdiff_exptl_absorpt_empirical_details 
;
        Empirical correction (ABSPACK) includes:
        - Absorption correction using spherical harmonics
        - Frame scaling
;
_oxdiff_exptl_absorpt_empirical_full_max 1.407
_oxdiff_exptl_absorpt_empirical_full_min 0.783

#----------------------------------------------------------------------------#
#                   DATA COLLECTION                                          #
#----------------------------------------------------------------------------#

_diffrn_source                   'micro-focus sealed X-ray tube'
_diffrn_source_type              'PhotonJet (Cu) X-ray Source'
_diffrn_ambient_temperature      173.00(10)
_diffrn_ambient_environment      N~2~
_diffrn_radiation_wavelength     1.54184
_diffrn_radiation_type           'Cu K\a'
_diffrn_radiation_monochromator  mirror
_diffrn_radiation_probe          x-ray
_diffrn_detector                 'Hybrid Pixel Array Detector'
_diffrn_detector_type            HyPix
_diffrn_detector_area_resol_mean 10
_diffrn_orient_matrix_type       
'CrysAlisPro convention (1999,Acta A55,543-557)'
_diffrn_orient_matrix_ub_11      -0.0816597
_diffrn_orient_matrix_ub_12      0.0792271
_diffrn_orient_matrix_ub_13      -0.0019806
_diffrn_orient_matrix_ub_21      -0.0464697
_diffrn_orient_matrix_ub_22      -0.0411943
_diffrn_orient_matrix_ub_23      0.0890125
_diffrn_orient_matrix_ub_31      0.0764454
_diffrn_orient_matrix_ub_32      0.0596715
_diffrn_orient_matrix_ub_33      0.0641618
_diffrn_measurement_device       'four-circle diffractometer'
_diffrn_measurement_device_type  'XtaLAB Synergy, Dualflex, HyPix'
_diffrn_measurement_method       '\w scans'
_diffrn_reflns_av_R_equivalents  0.0323
_diffrn_reflns_av_unetI/netI     0.038
_diffrn_reflns_number            50337
_diffrn_reflns_limit_h_min       -15
_diffrn_reflns_limit_h_max       15
_diffrn_reflns_limit_k_min       -17
_diffrn_reflns_limit_k_max       17
_diffrn_reflns_limit_l_min       -16
_diffrn_reflns_limit_l_max       17
_diffrn_reflns_theta_min         4.406
_diffrn_reflns_theta_max         70.459
_diffrn_reflns_theta_full        67.684
_diffrn_measured_fraction_theta_full 1
_diffrn_measured_fraction_theta_max 1
_diffrn_reflns_Laue_measured_fraction_full 1
_diffrn_reflns_Laue_measured_fraction_max 1
_diffrn_reflns_point_group_measured_fraction_full 1
_diffrn_reflns_point_group_measured_fraction_max 1
_reflns_Friedel_coverage         0
_reflns_number_total             4926
_reflns_number_gt                4810
_reflns_threshold_expression     'I > 2\s(I)'
_diffrn_measurement_details      
;
        List of Runs (angles in degrees, time in seconds):
  # Type    Start    End  Width  t~exp~   \w     \q     \k     \f   Frames
#--------------------------------------------------------------------------
  1  \w    -45.00  50.00   0.50    0.10    --  -23.00  76.00-144.00  190
  2  \w     26.00 120.00   0.50    0.10    --   47.95  76.00-144.00  188
  3  \w     91.00 177.00   0.50    0.50    --  113.25  76.00-144.00  172
  4  \w    101.00 177.00   0.50    0.50    --  113.25  40.00 -39.10  152
  5  \w    101.00 177.00   0.50    0.50    --  113.25  45.00-125.01  152
  6  \w    101.00 177.00   0.50    0.50    --  113.25  45.00-180.00  152
  7  \w     99.00 177.00   0.50    0.50    --  113.25  56.00-164.78  156
  8  \w     97.00 177.00   0.50    0.50    --  113.25  61.00 -30.00  160
  9  \w    100.00 177.00   0.50    0.50    --  113.25  15.00  60.00  154
 10  \w    101.00 177.00   0.50    0.50    --  113.25  30.00 150.00  152
 11  \w    101.00 177.00   0.50    0.50    --  113.25  45.00 150.00  152
 12  \w     97.00 177.00   0.50    0.50    --  113.25  61.00 150.00  160
 13  \w    101.00 177.00   0.50    0.50    --  113.25  45.00   0.00  152
 14  \w    101.00 177.00   0.50    0.50    --  113.25  19.00 -63.30  152
 15  \w    101.00 177.00   0.50    0.50    --  113.25  45.00-150.00  152
 16  \w    101.00 177.00   0.50    0.50    --  113.25  45.00 -90.00  152
 17  \w    100.00 177.00   0.50    0.50    --  113.25  15.00 -30.00  154
 18  \w     91.00 177.00   0.50    0.50    --  113.25  77.00 -60.00  172
 19  \w     91.00 177.00   0.50    0.50    --  113.25  77.00-120.00  172
 20  \w     92.00 177.00   0.50    0.50    --  113.25  73.00 -18.17  170
 21  \w     42.00  98.00   0.50    0.50    --  113.25 -76.00  88.00  112
 22  \w     42.00 102.00   0.50    0.50    --  113.25 -77.00 120.00  120
 23  \w     42.00 102.00   0.50    0.50    --  113.25 -77.00   0.00  120
 24  \w     42.00 102.00   0.50    0.50    --  113.25 -77.00 -60.00  120
 25  \w     42.00  68.00   0.50    0.50    --  113.25 -61.00   0.00   52
 26  \w     42.00  95.00   0.50    0.50    --  113.25 -75.00   3.56  106
 27  \w     42.00 102.00   0.50    0.50    --  113.25 -77.00  30.00  120
 28  \w     42.00 106.00   0.50    0.50    --  113.25 -94.00 150.00  128
 29  \w     42.00  68.00   0.50    0.50    --  113.25 -61.00  90.00   52
 30  \w     42.00 106.00   0.50    0.50    --  113.25 -94.00  90.00  128
 31  \w     42.00 102.00   0.50    0.50    --  113.25 -77.00  60.00  120
 32  \w     42.00 102.00   0.50    0.50    --  113.25 -77.00 150.00  120
 33  \w     36.00 121.00   0.50    0.10    --   47.95  38.00 -30.00  170
 34  \w     42.00  68.00   0.50    0.50    --  113.25 -61.00-180.00   52
 35  \w     42.00 106.00   0.50    0.50    --  113.25 -94.00-180.00  128
 36  \w     42.00 102.00   0.50    0.50    --  113.25 -77.00-180.00  120
 37  \w    -24.00  70.00   0.50    0.10    --   47.95 -76.00  88.00  188
 38  \w    -26.00  23.00   0.50    0.10    --   47.95 -19.00  90.00   98
 39  \w    -26.00  23.00   0.50    0.10    --   47.95 -19.00 120.00   98
 40  \w     25.00  89.00   0.50    0.10    --   47.95  77.00  90.00  128
 41  \w    -26.00  23.00   0.50    0.10    --   47.95 -19.00 -30.00   98
 42  \w    -46.00  50.00   0.50    0.10    --  -23.00  77.00 -30.00  192
 43  \w    -70.00 -12.00   0.50    0.10    --  -23.00 125.00  60.00  116
 44  \w    -97.00 -10.00   0.50    0.10    --  -23.00 -19.00-150.00  174
 45  \w    -94.00  -8.00   0.50    0.10    --  -23.00 -57.00-180.00  172
 46  \w    -95.00   0.00   0.50    0.10    --  -23.00 -76.00  88.00  190
;

#----------------------------------------------------------------------------#
#                   COMPUTER PROGRAMS USED                                   #
#----------------------------------------------------------------------------#

_computing_data_collection       'CrysAlisPro 1.171.41.112a (Rigaku OD, 2021)'
_computing_cell_refinement       'CrysAlisPro 1.171.41.112a (Rigaku OD, 2021)'
_computing_data_reduction        'CrysAlisPro 1.171.41.112a (Rigaku OD, 2021)'
_computing_structure_solution    'SHELXT 2018/2 (Sheldrick, 2018)'
_computing_structure_refinement  'SHELXL 2018/3 (Sheldrick, 2015)'
_computing_molecular_graphics    'Olex2 1.3 (Dolomanov et al., 2009)'
_computing_publication_material  'Olex2 1.3 (Dolomanov et al., 2009)'

#----------------------------------------------------------------------------#
#                   STRUCTURE SOLUTION                                       #
#----------------------------------------------------------------------------#

_atom_sites_solution_primary     dual
_atom_sites_solution_hydrogens   geom

#----------------------------------------------------------------------------#
#                   REFINEMENT INFORMATION                                   #
#----------------------------------------------------------------------------#

_shelx_SHELXL_version_number     2018/3
_refine_ls_structure_factor_coef Fsqd
_refine_ls_matrix_type           full
_refine_ls_weighting_scheme      calc
_refine_ls_weighting_details     
'w=1/[\s^2^(Fo^2^)+(0.0427P)^2^+0.8791P] where P=(Fo^2^+2Fc^2^)/3'
_refine_ls_hydrogen_treatment    constr
_refine_ls_extinction_method     none
_refine_ls_number_reflns         4926
_refine_ls_number_parameters     315
_refine_ls_number_restraints     18
_refine_ls_R_factor_all          0.029
_refine_ls_R_factor_gt           0.0286
_refine_ls_wR_factor_ref         0.0788
_refine_ls_wR_factor_gt          0.0784
_refine_ls_goodness_of_fit_ref   1.049
_refine_ls_restrained_S_all      1.059
_refine_ls_shift/su_max          0.001
_refine_ls_shift/su_mean         0
_refine_diff_density_max         0.321
_refine_diff_density_min         -0.259
_refine_diff_density_rms         0.041
_olex2_refinement_description    
;
        1. Fixed Uiso
 At 1.2 times of:
  All C(H) groups, All C(H,H) groups, All C(H,H,H,H) groups
 At 1.5 times of:
  All C(H,H,H) groups
        2. Uiso/Uaniso restraints and constraints
Uanis(C18A) \\sim Ueq: with sigma of 0.01 and sigma for terminal atoms of 0.02
Uanis(C21A) \\sim Ueq: with sigma of 0.01 and sigma for terminal atoms of 0.02
Uanis(C22A) \\sim Ueq: with sigma of 0.01 and sigma for terminal atoms of 0.02
        3. Others
 Sof(O00C)=Sof(H20C)=Sof(H20D)=Sof(C19A)=Sof(H19C)=Sof(H19D)=Sof(C21A)=
 Sof(H21C)=Sof(H21D)=Sof(C22A)=Sof(H22C)=Sof(H22D)=1-FVAR(1)
 Sof(C22)=Sof(H22A)=Sof(H22B)=Sof(C21)=Sof(H21A)=Sof(H21B)=Sof(H20A)=Sof(H20B)=
 Sof(C19)=Sof(H19A)=Sof(H19B)=Sof(O4)=FVAR(1)
 Sof(H15C)=Sof(H15D)=Sof(H17C)=Sof(H17D)=Sof(C18A)=Sof(H18C)=Sof(H18D)=Sof(O0)=
 1-FVAR(2)
 Sof(O3)=Sof(H15A)=Sof(H15B)=Sof(H17A)=Sof(H17B)=Sof(C18)=Sof(H18A)=Sof(H18B)=
 FVAR(2)
        4.a Secondary CH2 refined with riding coordinates:
 C15(H15A,H15B), C15(H15C,H15D), C22(H22A,H22B), C21(H21A,H21B), C20(H20A,
 H20B), C20(H20C,H20D), C16(H16A,H16B), C17(H17A,H17B), C17(H17C,H17D),
 C18(H18A,H18B), C19(H19A,H19B), C19A(H19C,H19D), C18A(H18C,H18D), C21A(H21C,
 H21D), C22A(H22C,H22D)
        4.b Aromatic/amide H refined with riding coordinates:
 C6(H6), C3(H3), C2(H2), C4(H4), C5(H5)
        4.c Idealised Me refined as rotating group:
 C10(H10C,H10A,H10B), C9(H9A,H9B,H9C), C13(H13A,H13B,H13C), C14(H14A,H14B,
 H14C), C8(H8A,H8B,H8C), C12(H12A,H12B,H12C)
;

#----------------------------------------------------------------------------#
#                   CONSTRAINTS AND RESTRAINTS                               #
#----------------------------------------------------------------------------#


#----------------------------------------------------------------------------#
#                   ATOMIC TYPES, COORDINATES AND THERMAL PARAMETERS         #
#----------------------------------------------------------------------------#

loop_
_atom_type_symbol
_atom_type_description
_atom_type_scat_dispersion_real
_atom_type_scat_dispersion_imag
_atom_type_scat_source
C C 0.0181 0.0091 'International Tables Vol C Tables 4.2.6.8 and 6.1.1.4'
H H 0 0 'International Tables Vol C Tables 4.2.6.8 and 6.1.1.4'
K K 0.3868 1.0657 'International Tables Vol C Tables 4.2.6.8 and 6.1.1.4'
O O 0.0492 0.0322 'International Tables Vol C Tables 4.2.6.8 and 6.1.1.4'
Zn Zn -1.5491 0.6778 'International Tables Vol C Tables 4.2.6.8 and 6.1.1.4'

loop_
_atom_site_label
_atom_site_type_symbol
_atom_site_fract_x
_atom_site_fract_y
_atom_site_fract_z
_atom_site_U_iso_or_equiv
_atom_site_adp_type
_atom_site_occupancy
_atom_site_site_symmetry_order
_atom_site_calc_flag
_atom_site_refinement_flags_posn
_atom_site_refinement_flags_adp
_atom_site_refinement_flags_occupancy
_atom_site_disorder_assembly
_atom_site_disorder_group
Zn1 Zn 0.60550(2) 0.54830(2) 0.46990(2) 0.03361(8) Uani 1 1 d . . . . .
K1 K 0.42830(3) 0.47253(3) 0.29854(2) 0.04779(10) Uani 1 1 d . . . . .
O1 O 0.53493(8) 0.41937(7) 0.47339(7) 0.0353(2) Uani 1 1 d . . . . .
O2 O 0.58646(9) 0.57356(9) 0.33519(8) 0.0459(3) Uani 1 1 d . . . . .
C1 C 0.73788(12) 0.58074(12) 0.55232(11) 0.0401(3) Uani 1 1 d . . . . .
C7 C 0.59107(13) 0.33403(11) 0.48257(12) 0.0423(3) Uani 1 1 d . . . . .
O3 O 0.2869(6) 0.5435(5) 0.1641(5) 0.0771(15) Uani 0.706(14) 1 d . . P A 1
C6 C 0.74502(14) 0.65674(14) 0.61444(13) 0.0508(4) Uani 1 1 d . . . . .
H6 H 0.684054 0.693778 0.620398 0.061 Uiso 1 1 calc R U . . .
C3 C 0.92457(15) 0.55464(14) 0.60022(15) 0.0566(5) Uani 1 1 d . . . . .
H3 H 0.986338 0.5187 0.594152 0.068 Uiso 1 1 calc R U . . .
C10 C 0.64174(15) 0.32426(13) 0.58354(13) 0.0528(4) Uani 1 1 d . . . . .
H10C H 0.69225 0.374965 0.596398 0.079 Uiso 1 1 calc R U . . .
H10A H 0.678313 0.264281 0.589902 0.079 Uiso 1 1 calc R U . . .
H10B H 0.587203 0.327253 0.629202 0.079 Uiso 1 1 calc R U . . .
C11 C 0.65194(14) 0.62487(14) 0.27915(12) 0.0507(4) Uani 1 1 d . . . . .
O00C O 0.4703(8) 0.3601(7) 0.1609(9) 0.083(3) Uani 0.381(9) 1 d . . P A 2
C2 C 0.83220(13) 0.53118(13) 0.54792(13) 0.0469(4) Uani 1 1 d . . . . .
H2 H 0.832811 0.478671 0.506846 0.056 Uiso 1 1 calc R U . . .
C9 C 0.67567(15) 0.33340(14) 0.41015(14) 0.0560(4) Uani 1 1 d . . . . .
H9A H 0.642011 0.338311 0.345548 0.084 Uiso 1 1 calc R U . . .
H9B H 0.715729 0.275159 0.416194 0.084 Uiso 1 1 calc R U . . .
H9C H 0.723287 0.38632 0.422448 0.084 Uiso 1 1 calc R U . . .
C4 C 0.92705(15) 0.62973(16) 0.66083(14) 0.0612(5) Uani 1 1 d . . . . .
H4 H 0.990112 0.645877 0.697101 0.073 Uiso 1 1 calc R U . . .
C5 C 0.83733(16) 0.68107(16) 0.66829(14) 0.0621(5) Uani 1 1 d . . . . .
H5 H 0.837857 0.733138 0.710009 0.074 Uiso 1 1 calc R U . . .
C13 C 0.66656(19) 0.72378(16) 0.31716(15) 0.0663(5) Uani 1 1 d . . . . .
H13A H 0.597746 0.753958 0.318979 0.099 Uiso 1 1 calc R U . . .
H13B H 0.710231 0.759213 0.275361 0.099 Uiso 1 1 calc R U . . .
H13C H 0.701089 0.721783 0.381594 0.099 Uiso 1 1 calc R U . . .
C14 C 0.59898(18) 0.62887(18) 0.17791(13) 0.0669(6) Uani 1 1 d . . . . .
H14A H 0.590979 0.565534 0.152384 0.1 Uiso 1 1 calc R U . . .
H14B H 0.642549 0.665619 0.137138 0.1 Uiso 1 1 calc R U . . .
H14C H 0.529581 0.657997 0.179523 0.1 Uiso 1 1 calc R U . . .
C8 C 0.51609(16) 0.25275(12) 0.46096(17) 0.0601(5) Uani 1 1 d . . . . .
H8A H 0.458302 0.255664 0.503287 0.09 Uiso 1 1 calc R U . . .
H8B H 0.554173 0.193875 0.471167 0.09 Uiso 1 1 calc R U . . .
H8C H 0.487601 0.256482 0.394545 0.09 Uiso 1 1 calc R U . . .
C12 C 0.75894(17) 0.5766(2) 0.27580(17) 0.0728(6) Uani 1 1 d . . . . .
H12A H 0.794422 0.575408 0.339875 0.109 Uiso 1 1 calc R U . . .
H12B H 0.802284 0.610849 0.232774 0.109 Uiso 1 1 calc R U . . .
H12C H 0.748508 0.512639 0.252601 0.109 Uiso 1 1 calc R U . . .
C15 C 0.1826(3) 0.5500(2) 0.1785(2) 0.0899(8) Uani 1 1 d . . . . .
H15A H 0.162163 0.616345 0.183268 0.108 Uiso 0.706(14) 1 calc R U P A 1
H15B H 0.168066 0.518664 0.238891 0.108 Uiso 0.706(14) 1 calc R U P A 1
H15C H 0.16543 0.52507 0.241182 0.108 Uiso 0.294(14) 1 calc R U P A 2
H15D H 0.176436 0.618805 0.17794 0.108 Uiso 0.294(14) 1 calc R U P A 2
C22 C 0.5508(7) 0.3481(5) 0.1103(6) 0.0789(19) Uani 0.619(9) 1 d . . P A 1
H22A H 0.526075 0.404678 0.075242 0.095 Uiso 0.619(9) 1 calc R U P A 1
H22B H 0.6238 0.358736 0.136879 0.095 Uiso 0.619(9) 1 calc R U P A 1
C21 C 0.5463(4) 0.2696(4) 0.0488(3) 0.0642(12) Uani 0.619(9) 1 d . . P A 1
H21A H 0.609134 0.22962 0.060716 0.077 Uiso 0.619(9) 1 calc R U P A 1
H21B H 0.540997 0.289083 -0.018851 0.077 Uiso 0.619(9) 1 calc R U P A 1
C20 C 0.4464(3) 0.2186(2) 0.0744(2) 0.1007(10) Uani 1 1 d . . . . .
H20A H 0.384247 0.241337 0.034937 0.121 Uiso 0.619(9) 1 calc R U P A 1
H20B H 0.453284 0.150601 0.064909 0.121 Uiso 0.619(9) 1 calc R U P A 1
H20C H 0.434677 0.156213 0.101651 0.121 Uiso 0.381(9) 1 calc R U P A 2
H20D H 0.42155 0.218299 0.006114 0.121 Uiso 0.381(9) 1 calc R U P A 2
C16 C 0.1217(3) 0.5060(3) 0.0989(3) 0.1086(10) Uani 1 1 d . . . . .
H16A H 0.053293 0.537774 0.085997 0.13 Uiso 1 1 calc R U . . .
H16B H 0.108747 0.439475 0.112664 0.13 Uiso 1 1 calc R U . . .
C17 C 0.1869(3) 0.5155(4) 0.0179(3) 0.1310(14) Uani 1 1 d . . . . .
H17A H 0.15584 0.56085 -0.029073 0.157 Uiso 0.706(14) 1 calc R U P A 1
H17B H 0.195691 0.454873 -0.014038 0.157 Uiso 0.706(14) 1 calc R U P A 1
H17C H 0.159536 0.47681 -0.036538 0.157 Uiso 0.294(14) 1 calc R U P A 2
H17D H 0.190757 0.581265 -0.002853 0.157 Uiso 0.294(14) 1 calc R U P A 2
C18 C 0.2910(4) 0.5507(6) 0.0637(3) 0.092(2) Uani 0.706(14) 1 d . . P A 1
H18A H 0.349756 0.512732 0.042205 0.111 Uiso 0.706(14) 1 calc R U P A 1
H18B H 0.302368 0.61633 0.045306 0.111 Uiso 0.706(14) 1 calc R U P A 1
C19 C 0.4377(6) 0.2395(5) 0.1700(4) 0.101(2) Uani 0.619(9) 1 d . . P A 1
H19A H 0.362828 0.238934 0.184489 0.121 Uiso 0.619(9) 1 calc R U P A 1
H19B H 0.475653 0.192249 0.21053 0.121 Uiso 0.619(9) 1 calc R U P A 1
C19A C 0.3891(5) 0.2956(6) 0.1297(7) 0.075(3) Uani 0.381(9) 1 d . . P A 2
H19C H 0.33435 0.326776 0.087548 0.09 Uiso 0.381(9) 1 calc R U P A 2
H19D H 0.355637 0.268552 0.184836 0.09 Uiso 0.381(9) 1 calc R U P A 2
C18A C 0.2886(12) 0.4822(18) 0.0567(9) 0.110(5) Uani 0.294(14) 1 d . U P A 2
H18C H 0.291651 0.41333 0.055276 0.131 Uiso 0.294(14) 1 calc R U P A 2
H18D H 0.345891 0.50754 0.020335 0.131 Uiso 0.294(14) 1 calc R U P A 2
C21A C 0.5441(11) 0.2417(12) 0.0853(13) 0.134(5) Uani 0.381(9) 1 d . U P A 2
H21C H 0.570157 0.25124 0.021334 0.161 Uiso 0.381(9) 1 calc R U P A 2
H21D H 0.583584 0.188534 0.114955 0.161 Uiso 0.381(9) 1 calc R U P A 2
C22A C 0.5686(10) 0.3216(9) 0.1401(9) 0.079(3) Uani 0.381(9) 1 d . U P A 2
H22C H 0.609155 0.366593 0.103918 0.095 Uiso 0.381(9) 1 calc R U P A 2
H22D H 0.610587 0.304969 0.199587 0.095 Uiso 0.381(9) 1 calc R U P A 2
O4 O 0.4804(6) 0.3267(4) 0.1886(4) 0.0804(16) Uani 0.619(9) 1 d . . P A 1
O0 O 0.2963(17) 0.5136(16) 0.1461(13) 0.095(5) Uani 0.294(14) 1 d . . P A 2

loop_
_atom_site_aniso_label
_atom_site_aniso_U_11
_atom_site_aniso_U_22
_atom_site_aniso_U_33
_atom_site_aniso_U_23
_atom_site_aniso_U_13
_atom_site_aniso_U_12
Zn1 0.03215(12) 0.03844(13) 0.03009(12) -0.00095(7) 0.00111(8) -0.00134(7)
K1 0.0453(2) 0.0619(2) 0.03566(18) -0.00272(15) -0.00106(14) -0.01029(16)
O1 0.0341(5) 0.0332(5) 0.0387(5) -0.0010(4) 0.0040(4) 0.0029(4)
O2 0.0461(6) 0.0579(7) 0.0336(5) 0.0065(5) 0.0014(5) -0.0116(5)
C1 0.0382(8) 0.0469(8) 0.0350(7) 0.0015(6) 0.0016(6) -0.0059(6)
C7 0.0414(8) 0.0366(8) 0.0486(9) -0.0033(6) 0.0009(6) 0.0071(6)
O3 0.066(2) 0.111(4) 0.052(3) 0.018(2) -0.0093(18) -0.016(2)
C6 0.0451(9) 0.0578(10) 0.0492(9) -0.0099(8) 0.0013(7) -0.0050(8)
C3 0.0396(9) 0.0656(12) 0.0633(12) 0.0072(9) -0.0040(8) -0.0028(8)
C10 0.0519(10) 0.0499(10) 0.0554(10) 0.0061(8) -0.0039(8) 0.0101(8)
C11 0.0505(9) 0.0642(11) 0.0373(8) 0.0096(7) 0.0032(7) -0.0133(8)
O00C 0.060(3) 0.070(5) 0.120(8) -0.046(4) 0.018(4) -0.008(3)
C2 0.0400(8) 0.0518(9) 0.0484(9) 0.0003(7) -0.0004(7) -0.0027(7)
C9 0.0500(9) 0.0603(11) 0.0584(10) -0.0127(9) 0.0086(8) 0.0150(8)
C4 0.0477(10) 0.0765(13) 0.0574(11) 0.0029(10) -0.0115(8) -0.0165(9)
C5 0.0608(11) 0.0703(13) 0.0542(11) -0.0162(9) -0.0025(9) -0.0169(10)
C13 0.0742(13) 0.0646(12) 0.0592(11) 0.0107(10) -0.0008(10) -0.0213(10)
C14 0.0752(13) 0.0856(15) 0.0393(9) 0.0150(9) 0.0007(9) -0.0191(11)
C8 0.0591(11) 0.0373(9) 0.0823(14) -0.0062(9) -0.0059(10) 0.0041(8)
C12 0.0557(12) 0.1025(18) 0.0620(13) 0.0113(12) 0.0155(10) -0.0015(12)
C15 0.093(2) 0.095(2) 0.0818(18) 0.0060(14) 0.0035(15) -0.0001(15)
C22 0.075(4) 0.076(4) 0.087(4) 0.001(3) 0.019(3) -0.014(3)
C21 0.062(2) 0.087(3) 0.0431(18) -0.0139(18) 0.0024(15) -0.002(2)
C20 0.101(2) 0.0889(19) 0.112(2) -0.0392(17) 0.0059(17) -0.0270(17)
C16 0.0794(18) 0.129(3) 0.113(3) -0.003(2) -0.0239(17) -0.0091(19)
C17 0.128(3) 0.185(4) 0.075(2) 0.000(2) -0.029(2) -0.010(3)
C18 0.094(3) 0.120(5) 0.064(3) 0.022(3) 0.012(2) -0.015(3)
C19 0.111(5) 0.116(5) 0.077(3) -0.005(3) 0.012(3) -0.048(4)
C19A 0.046(3) 0.086(5) 0.093(5) -0.038(4) 0.006(3) -0.010(3)
C18A 0.111(8) 0.133(10) 0.085(7) 0.012(6) 0.010(5) 0.020(7)
C21A 0.100(6) 0.139(8) 0.164(9) -0.062(7) 0.006(7) 0.038(6)
C22A 0.062(4) 0.097(7) 0.080(6) -0.038(5) 0.011(4) -0.012(5)
O4 0.094(3) 0.084(4) 0.065(2) -0.031(2) 0.021(2) -0.017(3)
O0 0.074(6) 0.154(14) 0.053(5) -0.012(6) -0.021(4) 0.005(7)


#----------------------------------------------------------------------------#
#                   MOLECULAR GEOMETRY                                       #
#----------------------------------------------------------------------------#

_geom_special_details            
;
 All esds (except the esd in the dihedral angle between two l.s. planes)
 are estimated using the full covariance matrix.  The cell esds are taken
 into account individually in the estimation of esds in distances, angles
 and torsion angles; correlations between esds in cell parameters are only
 used when they are defined by crystal symmetry.  An approximate (isotropic)
 treatment of cell esds is used for estimating esds involving l.s. planes.
;
loop_
_geom_bond_atom_site_label_1
_geom_bond_atom_site_label_2
_geom_bond_distance
_geom_bond_site_symmetry_2
_geom_bond_publ_flag
Zn1 K1 3.3662(4) . ?
Zn1 K1 3.3300(4) 3_666 ?
Zn1 O1 2.0629(10) 3_666 ?
Zn1 O1 2.0594(10) . ?
Zn1 O2 1.9284(11) . ?
Zn1 C1 2.0331(15) . ?
K1 O1 2.8306(11) . ?
K1 O2 2.5071(12) . ?
K1 C1 3.1777(15) 3_666 ?
K1 O3 2.717(8) . ?
K1 C6 3.1937(19) 3_666 ?
K1 C10 3.502(2) 3_666 ?
K1 O00C 2.605(11) . ?
K1 C19A 3.489(6) . ?
K1 O4 2.713(7) . ?
K1 O0 2.70(2) . ?
O1 C7 1.4198(18) . ?
O2 C11 1.3974(19) . ?
C1 C6 1.397(2) . ?
C1 C2 1.402(2) . ?
C7 C10 1.525(2) . ?
C7 C9 1.535(2) . ?
C7 C8 1.525(2) . ?
O3 C15 1.363(8) . ?
O3 C18 1.421(8) . ?
C6 H6 0.95 . ?
C6 C5 1.398(3) . ?
C3 H3 0.95 . ?
C3 C2 1.385(3) . ?
C3 C4 1.373(3) . ?
C10 H10C 0.98 . ?
C10 H10A 0.98 . ?
C10 H10B 0.98 . ?
C11 C13 1.524(3) . ?
C11 C14 1.534(2) . ?
C11 C12 1.533(3) . ?
O00C C19A 1.434(12) . ?
O00C C22A 1.418(17) . ?
C2 H2 0.95 . ?
C9 H9A 0.98 . ?
C9 H9B 0.98 . ?
C9 H9C 0.98 . ?
C4 H4 0.95 . ?
C4 C5 1.370(3) . ?
C5 H5 0.95 . ?
C13 H13A 0.98 . ?
C13 H13B 0.98 . ?
C13 H13C 0.98 . ?
C14 H14A 0.98 . ?
C14 H14B 0.98 . ?
C14 H14C 0.98 . ?
C8 H8A 0.98 . ?
C8 H8B 0.98 . ?
C8 H8C 0.98 . ?
C12 H12A 0.98 . ?
C12 H12B 0.98 . ?
C12 H12C 0.98 . ?
C15 H15A 0.99 . ?
C15 H15B 0.99 . ?
C15 H15C 0.99 . ?
C15 H15D 0.99 . ?
C15 C16 1.461(4) . ?
C15 O0 1.64(2) . ?
C22 H22A 0.99 . ?
C22 H22B 0.99 . ?
C22 C21 1.420(10) . ?
C22 O4 1.500(10) . ?
C21 H21A 0.99 . ?
C21 H21B 0.99 . ?
C21 C20 1.532(6) . ?
C20 H20A 0.99 . ?
C20 H20B 0.99 . ?
C20 H20C 0.99 . ?
C20 H20D 0.99 . ?
C20 C19 1.391(5) . ?
C20 C19A 1.563(7) . ?
C20 C21A 1.287(15) . ?
C16 H16A 0.99 . ?
C16 H16B 0.99 . ?
C16 C17 1.462(5) . ?
C17 H17A 0.99 . ?
C17 H17B 0.99 . ?
C17 H17C 0.99 . ?
C17 H17D 0.99 . ?
C17 C18 1.520(6) . ?
C17 C18A 1.452(14) . ?
C18 H18A 0.99 . ?
C18 H18B 0.99 . ?
C19 H19A 0.99 . ?
C19 H19B 0.99 . ?
C19 O4 1.382(8) . ?
C19A H19C 0.99 . ?
C19A H19D 0.99 . ?
C18A H18C 0.99 . ?
C18A H18D 0.99 . ?
C18A O0 1.33(2) . ?
C21A H21C 0.99 . ?
C21A H21D 0.99 . ?
C21A C22A 1.406(18) . ?
C22A H22C 0.99 . ?
C22A H22D 0.99 . ?

loop_
_geom_angle_atom_site_label_1
_geom_angle_atom_site_label_2
_geom_angle_atom_site_label_3
_geom_angle
_geom_angle_site_symmetry_1
_geom_angle_site_symmetry_3
_geom_angle_publ_flag
K1 Zn1 K1 123.061(8) 3_666 . ?
O1 Zn1 K1 57.75(3) 3_666 3_666 ?
O1 Zn1 K1 56.96(3) . . ?
O1 Zn1 K1 79.01(3) . 3_666 ?
O1 Zn1 K1 78.06(3) 3_666 . ?
O1 Zn1 O1 78.50(4) . 3_666 ?
O2 Zn1 K1 164.30(4) . 3_666 ?
O2 Zn1 K1 47.54(3) . . ?
O2 Zn1 O1 106.58(5) . 3_666 ?
O2 Zn1 O1 99.63(5) . . ?
O2 Zn1 C1 124.04(5) . . ?
C1 Zn1 K1 166.09(5) . . ?
C1 Zn1 K1 67.76(4) . 3_666 ?
C1 Zn1 O1 122.57(5) . . ?
C1 Zn1 O1 115.82(5) . 3_666 ?
Zn1 K1 Zn1 56.939(8) 3_666 . ?
Zn1 K1 C10 63.66(3) 3_666 3_666 ?
Zn1 K1 C10 64.66(3) . 3_666 ?
Zn1 K1 C19A 141.23(14) . . ?
Zn1 K1 C19A 125.36(18) 3_666 . ?
O1 K1 Zn1 38.05(2) . 3_666 ?
O1 K1 Zn1 37.58(2) . . ?
O1 K1 C1 70.29(3) . 3_666 ?
O1 K1 C6 79.22(4) . 3_666 ?
O1 K1 C10 86.30(4) . 3_666 ?
O1 K1 C19A 115.64(19) . . ?
O2 K1 Zn1 90.46(3) . 3_666 ?
O2 K1 Zn1 34.57(2) . . ?
O2 K1 O1 69.34(3) . . ?
O2 K1 C1 124.53(4) . 3_666 ?
O2 K1 O3 114.24(14) . . ?
O2 K1 C6 145.57(4) . 3_666 ?
O2 K1 C10 69.44(4) . 3_666 ?
O2 K1 O00C 107.9(2) . . ?
O2 K1 C19A 129.47(10) . . ?
O2 K1 O4 109.75(16) . . ?
O2 K1 O0 119.0(5) . . ?
C1 K1 Zn1 92.83(3) 3_666 . ?
C1 K1 Zn1 36.31(3) 3_666 3_666 ?
C1 K1 C6 25.32(4) 3_666 3_666 ?
C1 K1 C10 71.55(5) 3_666 3_666 ?
C1 K1 C19A 101.79(13) 3_666 . ?
O3 K1 Zn1 139.13(16) . . ?
O3 K1 Zn1 126.15(16) . 3_666 ?
O3 K1 O1 163.85(16) . . ?
O3 K1 C1 96.31(14) . 3_666 ?
O3 K1 C6 92.42(14) . 3_666 ?
O3 K1 C10 80.74(17) . 3_666 ?
C6 K1 Zn1 111.12(3) 3_666 . ?
C6 K1 Zn1 55.40(3) 3_666 3_666 ?
C6 K1 C10 95.51(5) 3_666 3_666 ?
C6 K1 C19A 76.61(14) 3_666 . ?
O00C K1 Zn1 124.8(2) . . ?
O00C K1 O1 111.6(3) . . ?
O00C K1 C10 160.1(3) . 3_666 ?
O00C K1 C19A 21.6(3) . . ?
O00C K1 O0 72.1(5) . . ?
C19A K1 C10 154.10(15) . 3_666 ?
O4 K1 Zn1 118.61(16) . . ?
O4 K1 Zn1 122.84(13) . 3_666 ?
O4 K1 O1 99.54(15) . . ?
O4 K1 C1 113.09(14) . 3_666 ?
O4 K1 O3 94.0(2) . . ?
O4 K1 C6 88.52(14) . 3_666 ?
O4 K1 C10 173.46(13) . 3_666 ?
O0 K1 Zn1 148.1(5) . . ?
O0 K1 O1 170.0(4) . . ?
O0 K1 C10 91.7(4) . 3_666 ?
O0 K1 C19A 64.3(5) . . ?
Zn1 O1 Zn1 101.50(4) . 3_666 ?
Zn1 O1 K1 84.20(3) 3_666 . ?
Zn1 O1 K1 85.46(3) . . ?
C7 O1 Zn1 124.00(9) . . ?
C7 O1 Zn1 127.16(9) . 3_666 ?
C7 O1 K1 121.31(9) . . ?
Zn1 O2 K1 97.89(4) . . ?
C11 O2 Zn1 127.94(10) . . ?
C11 O2 K1 133.79(10) . . ?
Zn1 C1 K1 75.92(5) . 3_666 ?
C6 C1 Zn1 123.42(13) . . ?
C6 C1 K1 77.98(10) . 3_666 ?
C6 C1 C2 113.93(15) . . ?
C2 C1 Zn1 122.58(12) . . ?
C2 C1 K1 121.36(11) . 3_666 ?
O1 C7 C10 109.98(13) . . ?
O1 C7 C9 108.52(14) . . ?
O1 C7 C8 109.70(13) . . ?
C10 C7 C9 110.29(14) . . ?
C8 C7 C10 109.50(16) . . ?
C8 C7 C9 108.83(15) . . ?
C15 O3 K1 121.9(4) . . ?
C15 O3 C18 104.3(6) . . ?
C18 O3 K1 130.6(5) . . ?
C1 C6 H6 118.3 . . ?
C1 C6 C5 123.34(18) . . ?
C5 C6 H6 118.3 . . ?
C2 C3 H3 119.9 . . ?
C4 C3 H3 119.9 . . ?
C4 C3 C2 120.15(19) . . ?
C7 C10 H10C 109.5 . . ?
C7 C10 H10A 109.5 . . ?
C7 C10 H10B 109.5 . . ?
H10C C10 H10A 109.5 . . ?
H10C C10 H10B 109.5 . . ?
H10A C10 H10B 109.5 . . ?
O2 C11 C13 110.86(15) . . ?
O2 C11 C14 107.61(14) . . ?
O2 C11 C12 110.30(16) . . ?
C13 C11 C14 109.03(17) . . ?
C13 C11 C12 110.17(18) . . ?
C12 C11 C14 108.82(17) . . ?
C19A O00C K1 116.4(6) . . ?
C22A O00C K1 128.7(8) . . ?
C22A O00C C19A 108.4(8) . . ?
C1 C2 H2 118.2 . . ?
C3 C2 C1 123.54(18) . . ?
C3 C2 H2 118.2 . . ?
C7 C9 H9A 109.5 . . ?
C7 C9 H9B 109.5 . . ?
C7 C9 H9C 109.5 . . ?
H9A C9 H9B 109.5 . . ?
H9A C9 H9C 109.5 . . ?
H9B C9 H9C 109.5 . . ?
C3 C4 H4 120.4 . . ?
C5 C4 C3 119.11(17) . . ?
C5 C4 H4 120.4 . . ?
C6 C5 H5 120 . . ?
C4 C5 C6 119.93(19) . . ?
C4 C5 H5 120 . . ?
C11 C13 H13A 109.5 . . ?
C11 C13 H13B 109.5 . . ?
C11 C13 H13C 109.5 . . ?
H13A C13 H13B 109.5 . . ?
H13A C13 H13C 109.5 . . ?
H13B C13 H13C 109.5 . . ?
C11 C14 H14A 109.5 . . ?
C11 C14 H14B 109.5 . . ?
C11 C14 H14C 109.5 . . ?
H14A C14 H14B 109.5 . . ?
H14A C14 H14C 109.5 . . ?
H14B C14 H14C 109.5 . . ?
C7 C8 H8A 109.5 . . ?
C7 C8 H8B 109.5 . . ?
C7 C8 H8C 109.5 . . ?
H8A C8 H8B 109.5 . . ?
H8A C8 H8C 109.5 . . ?
H8B C8 H8C 109.5 . . ?
C11 C12 H12A 109.5 . . ?
C11 C12 H12B 109.5 . . ?
C11 C12 H12C 109.5 . . ?
H12A C12 H12B 109.5 . . ?
H12A C12 H12C 109.5 . . ?
H12B C12 H12C 109.5 . . ?
O3 C15 H15A 109.9 . . ?
O3 C15 H15B 109.9 . . ?
O3 C15 C16 109.1(4) . . ?
H15A C15 H15B 108.3 . . ?
H15C C15 H15D 110.3 . . ?
C16 C15 H15A 109.9 . . ?
C16 C15 H15B 109.9 . . ?
C16 C15 H15C 112.8 . . ?
C16 C15 H15D 112.8 . . ?
C16 C15 O0 94.6(7) . . ?
O0 C15 H15C 112.8 . . ?
O0 C15 H15D 112.8 . . ?
H22A C22 H22B 108.6 . . ?
C21 C22 H22A 110.4 . . ?
C21 C22 H22B 110.4 . . ?
C21 C22 O4 106.5(6) . . ?
O4 C22 H22A 110.4 . . ?
O4 C22 H22B 110.4 . . ?
C22 C21 H21A 111 . . ?
C22 C21 H21B 111 . . ?
C22 C21 C20 103.6(5) . . ?
H21A C21 H21B 109 . . ?
C20 C21 H21A 111 . . ?
C20 C21 H21B 111 . . ?
C21 C20 H20A 110.9 . . ?
C21 C20 H20B 110.9 . . ?
H20A C20 H20B 108.9 . . ?
H20C C20 H20D 109 . . ?
C19 C20 C21 104.4(3) . . ?
C19 C20 H20A 110.9 . . ?
C19 C20 H20B 110.9 . . ?
C19A C20 H20C 111 . . ?
C19A C20 H20D 111 . . ?
C21A C20 H20C 111 . . ?
C21A C20 H20D 111 . . ?
C21A C20 C19A 104.0(6) . . ?
C15 C16 H16A 110.8 . . ?
C15 C16 H16B 110.8 . . ?
C15 C16 C17 104.9(3) . . ?
H16A C16 H16B 108.8 . . ?
C17 C16 H16A 110.8 . . ?
C17 C16 H16B 110.8 . . ?
C16 C17 H17A 111.1 . . ?
C16 C17 H17B 111.1 . . ?
C16 C17 H17C 111.3 . . ?
C16 C17 H17D 111.3 . . ?
C16 C17 C18 103.2(3) . . ?
H17A C17 H17B 109.1 . . ?
H17C C17 H17D 109.2 . . ?
C18 C17 H17A 111.1 . . ?
C18 C17 H17B 111.1 . . ?
C18A C17 C16 102.5(6) . . ?
C18A C17 H17C 111.3 . . ?
C18A C17 H17D 111.3 . . ?
O3 C18 C17 107.7(4) . . ?
O3 C18 H18A 110.2 . . ?
O3 C18 H18B 110.2 . . ?
C17 C18 H18A 110.2 . . ?
C17 C18 H18B 110.2 . . ?
H18A C18 H18B 108.5 . . ?
C20 C19 H19A 109.9 . . ?
C20 C19 H19B 109.9 . . ?
H19A C19 H19B 108.3 . . ?
O4 C19 C20 108.7(4) . . ?
O4 C19 H19A 109.9 . . ?
O4 C19 H19B 109.9 . . ?
O00C C19A C20 104.8(6) . . ?
O00C C19A H19C 110.8 . . ?
O00C C19A H19D 110.8 . . ?
C20 C19A H19C 110.8 . . ?
C20 C19A H19D 110.8 . . ?
H19C C19A H19D 108.9 . . ?
C17 C18A H18C 110.9 . . ?
C17 C18A H18D 110.9 . . ?
H18C C18A H18D 108.9 . . ?
O0 C18A C17 104.4(13) . . ?
O0 C18A H18C 110.9 . . ?
O0 C18A H18D 110.9 . . ?
C20 C21A H21C 108.1 . . ?
C20 C21A H21D 108.1 . . ?
C20 C21A C22A 116.8(11) . . ?
H21C C21A H21D 107.3 . . ?
C22A C21A H21C 108.1 . . ?
C22A C21A H21D 108.1 . . ?
O00C C22A H22C 110.7 . . ?
O00C C22A H22D 110.7 . . ?
C21A C22A O00C 105.4(11) . . ?
C21A C22A H22C 110.7 . . ?
C21A C22A H22D 110.7 . . ?
H22C C22A H22D 108.8 . . ?
C22 O4 K1 116.3(5) . . ?
C19 O4 K1 134.2(5) . . ?
C19 O4 C22 107.1(6) . . ?
C15 O0 K1 111.3(8) . . ?
C18A O0 K1 132.7(13) . . ?
C18A O0 C15 111.3(15) . . ?

loop_
_geom_torsion_atom_site_label_1
_geom_torsion_atom_site_label_2
_geom_torsion_atom_site_label_3
_geom_torsion_atom_site_label_4
_geom_torsion
_geom_torsion_site_symmetry_1
_geom_torsion_site_symmetry_2
_geom_torsion_site_symmetry_3
_geom_torsion_site_symmetry_4
_geom_torsion_publ_flag
Zn1 O1 C7 C10 71.80(16) . . . . ?
Zn1 O1 C7 C10 -72.59(16) 3_666 . . . ?
Zn1 O1 C7 C9 166.68(10) 3_666 . . . ?
Zn1 O1 C7 C9 -48.93(16) . . . . ?
Zn1 O1 C7 C8 -167.70(12) . . . . ?
Zn1 O1 C7 C8 47.90(18) 3_666 . . . ?
Zn1 O2 C11 C13 -57.8(2) . . . . ?
Zn1 O2 C11 C14 -176.96(14) . . . . ?
Zn1 O2 C11 C12 64.5(2) . . . . ?
Zn1 C1 C6 C5 -177.41(15) . . . . ?
Zn1 C1 C2 C3 176.98(14) . . . . ?
K1 O1 C7 C10 179.18(10) . . . . ?
K1 O1 C7 C9 58.45(15) . . . . ?
K1 O1 C7 C8 -60.33(16) . . . . ?
K1 O2 C11 C13 130.86(14) . . . . ?
K1 O2 C11 C14 11.7(2) . . . . ?
K1 O2 C11 C12 -106.84(17) . . . . ?
K1 C1 C6 C5 118.59(19) 3_666 . . . ?
K1 C1 C2 C3 -90.1(2) 3_666 . . . ?
K1 O3 C15 C16 -127.6(4) . . . . ?
K1 O3 C18 C17 132.5(6) . . . . ?
K1 O00C C19A C20 -161.8(6) . . . . ?
K1 O00C C22A C21A 158.2(11) . . . . ?
C1 C6 C5 C4 0.6(3) . . . . ?
O3 C15 C16 C17 -27.9(5) . . . . ?
C6 C1 C2 C3 0.1(3) . . . . ?
C3 C4 C5 C6 -0.1(3) . . . . ?
C2 C1 C6 C5 -0.6(3) . . . . ?
C2 C3 C4 C5 -0.3(3) . . . . ?
C4 C3 C2 C1 0.3(3) . . . . ?
C15 O3 C18 C17 -27.0(6) . . . . ?
C15 C16 C17 C18 9.7(6) . . . . ?
C15 C16 C17 C18A 49.4(11) . . . . ?
C22 C21 C20 C19 -29.9(7) . . . . ?
C21 C22 O4 K1 -165.8(4) . . . . ?
C21 C22 O4 C19 -0.7(8) . . . . ?
C21 C20 C19 O4 30.6(7) . . . . ?
C20 C19 O4 K1 141.8(5) . . . . ?
C20 C19 O4 C22 -19.5(8) . . . . ?
C20 C21A C22A O00C -5.6(18) . . . . ?
C16 C15 O0 K1 -144.3(8) . . . . ?
C16 C15 O0 C18A 14.5(16) . . . . ?
C16 C17 C18 O3 10.0(7) . . . . ?
C16 C17 C18A O0 -37.6(17) . . . . ?
C17 C18A O0 K1 166.7(14) . . . . ?
C17 C18A O0 C15 14(2) . . . . ?
C18 O3 C15 C16 34.2(6) . . . . ?
C19A O00C C22A C21A 8.1(14) . . . . ?
C19A C20 C21A C22A 0.8(16) . . . . ?
C21A C20 C19A O00C 4.2(12) . . . . ?
C22A O00C C19A C20 -7.6(12) . . . . ?
O4 C22 C21 C20 18.1(7) . . . . ?
O0 C15 C16 C17 -36.9(9) . . . . ?


#----------------------------------------------------------------------------#
#                       SHELX RES FILE                                       #
#----------------------------------------------------------------------------#

_shelx_res_file                  
;
TITL 21eh173_nj-3-50_a.res in P2(1)/n
    21eh173_nj-3-50.res
    created by SHELXL-2018/3 at 20:24:12 on 01-Sep-2021
REM Old TITL 21EH173_NJ-3-50 in P2(1)/n
REM SHELXT solution in P2(1)/n: R1 0.117, Rweak 0.013, Alpha 0.036
REM <I/s> 1.323 for 226 systematic absences, Orientation as input
REM Formula found by SHELXT: C24 O2 K Zn
CELL 1.54184 12.744416 14.351886 14.071011 90 94.028 90
ZERR 2 0.000068 0.000087 0.000071 0 0.0005 0
LATT 1
SYMM 0.5-X,0.5+Y,0.5-Z
SFAC C H K O Zn
UNIT 88 156 4 16 4
ISOR 0.01 0.02 C18A
ISOR 0.01 0.02 C21A
ISOR 0.01 0.02 C22A

L.S. 20 0 0
PLAN  13
SIZE 0.186 0.266 0.317
TEMP -100
CONF
CONN 1 C10
CONN 2 C6
CONN 2 C19A
HTAB 2.0
BOND
list 4
MORE -1
BOND $H
fmap 2 53
acta
SHEL 999.99 0.818
REM <olex2.extras>
REM <HklSrc "%.\\21EH173_NJ-3-50.hkl">
REM </olex2.extras>

WGHT    0.042700    0.879100
FVAR       0.51891   0.61916   0.70571
ZN1   5    0.605495    0.548301    0.469900    11.00000    0.03215    0.03844 =
         0.03009   -0.00095    0.00111   -0.00134
K1    3    0.428299    0.472526    0.298537    11.00000    0.04527    0.06190 =
         0.03566   -0.00272   -0.00106   -0.01029
O1    4    0.534933    0.419372    0.473389    11.00000    0.03414    0.03325 =
         0.03866   -0.00096    0.00396    0.00289
O2    4    0.586460    0.573560    0.335188    11.00000    0.04607    0.05792 =
         0.03356    0.00651    0.00139   -0.01155
C1    1    0.737882    0.580736    0.552319    11.00000    0.03822    0.04687 =
         0.03502    0.00146    0.00156   -0.00587
C7    1    0.591071    0.334025    0.482572    11.00000    0.04142    0.03656 =
         0.04862   -0.00334    0.00091    0.00706
PART 1
O3    4    0.286938    0.543520    0.164089    31.00000    0.06583    0.11124 =
         0.05242    0.01811   -0.00925   -0.01632
PART 0
C6    1    0.745019    0.656735    0.614435    11.00000    0.04511    0.05779 =
         0.04919   -0.00991    0.00134   -0.00498
AFIX  43
H6    2    0.684054    0.693778    0.620398    11.00000   -1.20000
AFIX   0
C3    1    0.924568    0.554639    0.600222    11.00000    0.03959    0.06565 =
         0.06335    0.00725   -0.00396   -0.00278
AFIX  43
H3    2    0.986338    0.518700    0.594152    11.00000   -1.20000
AFIX   0
C10   1    0.641737    0.324258    0.583542    11.00000    0.05188    0.04993 =
         0.05541    0.00609   -0.00389    0.01014
AFIX 137
H10C  2    0.692250    0.374965    0.596398    11.00000   -1.50000
H10A  2    0.678313    0.264281    0.589902    11.00000   -1.50000
H10B  2    0.587203    0.327253    0.629202    11.00000   -1.50000
AFIX   0
C11   1    0.651940    0.624870    0.279154    11.00000    0.05055    0.06424 =
         0.03732    0.00964    0.00323   -0.01326
PART 2
O00C  4    0.470286    0.360091    0.160885   -21.00000    0.06022    0.06978 =
         0.11956   -0.04601    0.01756   -0.00841
PART 0
C2    1    0.832201    0.531177    0.547915    11.00000    0.04001    0.05177 =
         0.04844    0.00034   -0.00041   -0.00270
AFIX  43
H2    2    0.832811    0.478671    0.506846    11.00000   -1.20000
AFIX   0
C9    1    0.675669    0.333397    0.410146    11.00000    0.05002    0.06032 =
         0.05837   -0.01268    0.00857    0.01503
AFIX 137
H9A   2    0.642011    0.338311    0.345548    11.00000   -1.50000
H9B   2    0.715729    0.275159    0.416194    11.00000   -1.50000
H9C   2    0.723287    0.386320    0.422448    11.00000   -1.50000
AFIX   0
C4    1    0.927046    0.629734    0.660831    11.00000    0.04765    0.07648 =
         0.05735    0.00288   -0.01154   -0.01650
AFIX  43
H4    2    0.990112    0.645877    0.697101    11.00000   -1.20000
AFIX   0
C5    1    0.837331    0.681070    0.668290    11.00000    0.06083    0.07031 =
         0.05415   -0.01617   -0.00246   -0.01685
AFIX  43
H5    2    0.837857    0.733138    0.710009    11.00000   -1.20000
AFIX   0
C13   1    0.666555    0.723780    0.317163    11.00000    0.07421    0.06460 =
         0.05923    0.01074   -0.00076   -0.02134
AFIX 137
H13A  2    0.597746    0.753958    0.318979    11.00000   -1.50000
H13B  2    0.710231    0.759213    0.275361    11.00000   -1.50000
H13C  2    0.701089    0.721783    0.381594    11.00000   -1.50000
AFIX   0
C14   1    0.598980    0.628866    0.177908    11.00000    0.07521    0.08564 =
         0.03933    0.01502    0.00072   -0.01909
AFIX 137
H14A  2    0.590979    0.565534    0.152384    11.00000   -1.50000
H14B  2    0.642549    0.665619    0.137138    11.00000   -1.50000
H14C  2    0.529581    0.657997    0.179523    11.00000   -1.50000
AFIX   0
C8    1    0.516088    0.252751    0.460962    11.00000    0.05914    0.03727 =
         0.08229   -0.00624   -0.00592    0.00407
AFIX 137
H8A   2    0.458302    0.255664    0.503287    11.00000   -1.50000
H8B   2    0.554173    0.193875    0.471167    11.00000   -1.50000
H8C   2    0.487601    0.256482    0.394545    11.00000   -1.50000
AFIX   0
C12   1    0.758942    0.576585    0.275798    11.00000    0.05568    0.10245 =
         0.06196    0.01130    0.01550   -0.00146
AFIX 137
H12A  2    0.794422    0.575408    0.339875    11.00000   -1.50000
H12B  2    0.802284    0.610849    0.232774    11.00000   -1.50000
H12C  2    0.748508    0.512639    0.252601    11.00000   -1.50000
AFIX   0
C15   1    0.182576    0.550039    0.178542    11.00000    0.09303    0.09458 =
         0.08180    0.00598    0.00347   -0.00007
PART 1
AFIX  23
H15A  2    0.162163    0.616345    0.183268    31.00000   -1.20000
H15B  2    0.168066    0.518664    0.238891    31.00000   -1.20000
AFIX  23
PART 2
H15C  2    0.165430    0.525070    0.241182   -31.00000   -1.20000
H15D  2    0.176436    0.618805    0.177940   -31.00000   -1.20000
AFIX   0
PART 1
C22   1    0.550773    0.348112    0.110333    21.00000    0.07543    0.07605 =
         0.08708    0.00081    0.01880   -0.01449
AFIX  23
H22A  2    0.526075    0.404678    0.075242    21.00000   -1.20000
H22B  2    0.623800    0.358736    0.136879    21.00000   -1.20000
AFIX   0
C21   1    0.546273    0.269591    0.048806    21.00000    0.06212    0.08707 =
         0.04310   -0.01385    0.00240   -0.00215
AFIX  23
H21A  2    0.609134    0.229620    0.060716    21.00000   -1.20000
H21B  2    0.540997    0.289083   -0.018851    21.00000   -1.20000
AFIX   0
PART 0
C20   1    0.446415    0.218624    0.074370    11.00000    0.10138    0.08889 =
         0.11164   -0.03922    0.00593   -0.02700
PART 1
AFIX  23
H20A  2    0.384247    0.241337    0.034937    21.00000   -1.20000
H20B  2    0.453284    0.150601    0.064909    21.00000   -1.20000
AFIX  23
PART 2
H20C  2    0.434677    0.156213    0.101651   -21.00000   -1.20000
H20D  2    0.421550    0.218299    0.006114   -21.00000   -1.20000
AFIX   0
PART 0
C16   1    0.121742    0.505971    0.098918    11.00000    0.07942    0.12942 =
         0.11258   -0.00331   -0.02388   -0.00912
AFIX  23
H16A  2    0.053293    0.537774    0.085997    11.00000   -1.20000
H16B  2    0.108747    0.439475    0.112664    11.00000   -1.20000
AFIX   0
C17   1    0.186856    0.515531    0.017937    11.00000    0.12798    0.18467 =
         0.07523   -0.00027   -0.02925   -0.01006
PART 1
AFIX  23
H17A  2    0.155840    0.560850   -0.029073    31.00000   -1.20000
H17B  2    0.195691    0.454873   -0.014038    31.00000   -1.20000
AFIX  23
PART 2
H17C  2    0.159536    0.476810   -0.036538   -31.00000   -1.20000
H17D  2    0.190757    0.581265   -0.002853   -31.00000   -1.20000
AFIX   0
PART 1
C18   1    0.291025    0.550700    0.063665    31.00000    0.09366    0.12018 =
         0.06390    0.02197    0.01160   -0.01484
AFIX  23
H18A  2    0.349756    0.512732    0.042205    31.00000   -1.20000
H18B  2    0.302368    0.616330    0.045306    31.00000   -1.20000
AFIX   0
C19   1    0.437725    0.239500    0.169996    21.00000    0.11128    0.11562 =
         0.07714   -0.00509    0.01178   -0.04826
AFIX  23
H19A  2    0.362828    0.238934    0.184489    21.00000   -1.20000
H19B  2    0.475653    0.192249    0.210530    21.00000   -1.20000
AFIX   0
PART 2
C19A  1    0.389058    0.295627    0.129728   -21.00000    0.04627    0.08645 =
         0.09294   -0.03835    0.00650   -0.00983
AFIX  23
H19C  2    0.334350    0.326776    0.087548   -21.00000   -1.20000
H19D  2    0.355637    0.268552    0.184836   -21.00000   -1.20000
AFIX   0
C18A  1    0.288597    0.482238    0.056747   -31.00000    0.11130    0.13271 =
         0.08504    0.01170    0.01044    0.02031
AFIX  23
H18C  2    0.291651    0.413330    0.055276   -31.00000   -1.20000
H18D  2    0.345891    0.507540    0.020335   -31.00000   -1.20000
AFIX   0
C21A  1    0.544119    0.241696    0.085266   -21.00000    0.09987    0.13908 =
         0.16360   -0.06188    0.00623    0.03794
AFIX  23
H21C  2    0.570157    0.251240    0.021334   -21.00000   -1.20000
H21D  2    0.583584    0.188534    0.114955   -21.00000   -1.20000
AFIX   0
C22A  1    0.568615    0.321633    0.140143   -21.00000    0.06225    0.09682 =
         0.07974   -0.03789    0.01096   -0.01221
AFIX  23
H22C  2    0.609155    0.366593    0.103918   -21.00000   -1.20000
H22D  2    0.610587    0.304969    0.199587   -21.00000   -1.20000
AFIX   0
PART 1
O4    4    0.480445    0.326680    0.188606    21.00000    0.09383    0.08422 =
         0.06524   -0.03139    0.02097   -0.01668
PART 2
O0    4    0.296340    0.513563    0.146137   -31.00000    0.07435    0.15360 =
         0.05281   -0.01215   -0.02117    0.00523
HKLF 4


REM  21eh173_nj-3-50_a.res in P2(1)/n
REM wR2 = 0.0788, GooF = S = 1.049, Restrained GooF = 1.059 for all data
REM R1 = 0.0286 for 4810 Fo > 4sig(Fo) and 0.0290 for all 4926 data
REM 315 parameters refined using 18 restraints

END

WGHT      0.0427      0.8791

REM No hydrogen bonds found for HTAB generation

REM Highest difference peak  0.321,  deepest hole -0.259,  1-sigma level  0.041
Q1    1   0.4550  0.4220  0.3059  11.00000  0.05    0.32
Q2    1   0.1835  0.4748  0.1627  11.00000  0.05    0.26
Q3    1   0.2370  0.5655  0.0060  11.00000  0.05    0.22
Q4    1   0.5882  0.5586  0.3957  11.00000  0.05    0.20
Q5    1   0.4978  0.1902  0.1286  11.00000  0.05    0.20
Q6    1   0.6847  0.5791  0.5189  11.00000  0.05    0.20
Q7    1   0.6195  0.3271  0.5290  11.00000  0.05    0.20
Q8    1   0.2469  0.4353  0.0984  11.00000  0.05    0.19
Q9    1   0.5095  0.3210  0.0381  11.00000  0.05    0.19
Q10   1   0.7565  0.5162  0.2939  11.00000  0.05    0.19
Q11   1   0.6407  0.5442  0.5335  11.00000  0.05    0.19
Q12   1   0.2400  0.5969  0.1212  11.00000  0.05    0.19
Q13   1   0.4623  0.3570  0.0778  11.00000  0.05    0.18
;
_shelx_res_checksum              30087

#----------------------------------------------------------------------------#
#                       SHELX HKL FILE                                       #
#----------------------------------------------------------------------------#

_shelx_hkl_file                  
;
   0   0  -1    0.10    0.16
   0   0  -1    0.35    0.12
   0   0   2 2738.13   84.27
   0   0  -2 2809.60   84.70
   0   0   2 2763.06   84.05
   0   0  -2 2637.71   84.25
   0   0   3    0.99    0.32
   0   0   3    0.91    0.50
   0   0   3    0.47    0.37
   0   0   4  184.89    6.84
   0   0  -4  209.86    7.94
   0   0   4  206.97    6.63
   0   0   4  192.80    7.09
   0   0   4  210.37    7.93
   0   0  -4  216.09    7.83
   0   0  -5    0.90    0.96
   0   0   5    0.56    0.38
   0   0   5   -0.43    0.85
   0   0   5    0.42    1.01
   0   0   5    0.08    0.48
   0   0   5    0.96    0.30
   0   0  -5    0.42    0.86
   0   0  -6 2858.99   86.34
   0   0   6 2624.92   84.44
   0   0  -6 2759.10   86.46
   0   0   6 2741.00   86.50
   0   0   6 2818.94   86.43
   0   0   6 2706.77   84.96
   0   0  -7    1.61    1.43
   0   0   7    0.93    0.47
   0   0   7    0.89    1.20
   0   0  -7    0.64    1.14
   0   0   7    0.21    1.31
   0   0   7    0.56    0.66
   0   0  -8 1353.26   44.64
   0   0  -8 1260.76   44.57
   0   0   8 1333.62   42.61
   0   0   8 1282.25   44.42
   0   0   8 1346.68   45.01
   0   0  -9    0.29    1.46
   0   0   9    2.25    1.60
   0   0   9    0.58    0.74
   0   0   9    0.29    1.32
   0   0  -9   -0.30    1.11
   0   0 -10    9.04    2.61
   0   0  10    4.04    0.80
   0   0  10    2.27    1.26
   0   0  10    2.99    1.66
   0   0  10    9.70    1.04
   0   0  10    2.79    0.76
   0   0  10    5.01    1.89
   0   0 -10    5.98    2.02
   0   0  10    2.63    0.74
   0   0  10    4.37    0.88
   0   0  10    3.43    0.76
   0   0 -11    2.80    2.26
   0   0  11    1.20    0.78
   0   0  11    0.36    0.75
   0   0  11    0.16    0.66
   0   0  11    1.05    0.79
   0   0  11   -0.07    0.69
   0   0  11   -0.21    0.69
   0   0  11    0.21    0.67
   0   0  11   -0.31    1.27
   0   0  11   -0.84    1.87
   0   0  11   -0.07    0.70
   0   0 -12  257.79   13.95
   0   0  12  262.00    9.31
   0   0  12  267.73    9.53
   0   0  12  257.34    9.34
   0   0  12  253.33    9.17
   0   0  12  269.05    9.27
   0   0  12  256.33   12.43
   0   0  12  244.64   13.78
   0   0  12  252.70    9.23
   0   0  12  257.30    9.39
   0   0  12  266.01    9.26
   0   0  13    0.28    0.96
   0   0  13    1.45    0.88
   0   0  13    0.37    0.73
   0   0  13    0.46    1.63
   0   0  13    1.14    0.73
   0   0 -13    2.36    2.62
   0   0  13   -0.08    0.94
   0   0  13    0.43    0.80
   0   0  14  328.46   11.22
   0   0  14  323.12   11.35
   0   0  14  335.57   11.54
   0   0  14  322.04   11.45
   0   0  14  331.75   11.35
   0   0  14  323.09   11.17
   0   0  15    0.07    0.75
   0   0  15    1.21    0.74
   0   0  15    0.19    0.70
   0   0  15    0.91    0.76
   0   0  15   -0.07    0.84
   0   0  15    0.51    0.62
   0   0  16  194.72    6.79
   0   0  16  177.88    6.52
   0   0  16  210.89    7.01
   0   0  16  195.27    6.93
   0   0  16  200.64    6.78
   0   0  16  196.11    6.88
   0   0  17    0.29    0.50
   0   0  17    0.12    0.46
   0   0  17   -0.22    0.31
   0   0  17    0.19    0.41
   0   0  17    0.52    0.56
   0  -1   0    0.94    0.20
   0  -1   0    0.89    0.17
   0   1  -1 7194.67  212.61
   0   1   1 7657.74  212.67
   0  -1  -1 6982.90  212.52
   0  -1  -1 7089.22  212.60
   0  -1  -1 7036.94  212.65
   0  -1   1 6952.08  212.61
   0  -1  -1 6930.46  212.43
   0  -1   1 6847.55  212.61
   0  -1  -1 6375.34  212.39
   0  -1   1 6821.63  212.64
   0  -1   2  114.60    4.40
   0   1   2  119.91    4.28
   0  -1   2  123.40    4.00
   0  -1  -2  113.94    3.93
   0   1   2  112.91    3.87
   0   1  -2  114.96    3.91
   0   1   2  109.58    3.93
   0  -1  -2  116.72    3.89
   0   1   2  104.46    4.12
   0  -1   2  115.35    4.34
   0  -1   2  109.17    4.13
   0  -1  -2  116.61    4.36
   0  -1   2  112.63    4.32
   0  -1   2  114.22    4.19
   0   1   3  894.15   27.55
   0   1  -3  896.27   27.60
   0   1   3  896.16   28.43
   0  -1  -3  880.68   27.57
   0   1   3  900.31   27.89
   0  -1  -3  879.27   27.86
   0  -1  -3  892.00   28.60
   0  -1   3  881.62   28.58
   0  -1   3  878.03   28.08
   0  -1   3  886.12   28.13
   0  -1   3  884.17   28.56
   0  -1   3  881.64   28.15
   0  -1   3  874.33   28.65
   0   1   4   31.92    1.32
   0  -1   4   31.23    1.86
   0   1  -4   38.77    2.41
   0  -1   4   33.24    1.90
   0  -1  -4   42.49    2.55
   0  -1  -4   28.08    1.62
   0  -1   4   34.33    1.82
   0  -1   4   33.77    2.31
   0   1   4   30.96    1.69
   0   1   4   37.01    2.32
   0   1  -4   31.74    1.23
   0  -1   5 2644.73   81.67
   0   1   5 2480.62   80.67
   0   1  -5 2820.77   82.76
   0  -1  -5 2807.26   82.70
   0  -1  -5 2640.10   82.75
   0  -1   5 2655.83   81.77
   0  -1   5 2583.47   81.40
   0  -1   5 2666.34   82.74
   0   1   5 2654.67   81.45
   0   1   5 2883.98   82.64
   0  -1   6   43.37    2.49
   0   1   6   32.65    1.52
   0  -1  -6   48.70    3.36
   0   1  -6   49.68    3.43
   0  -1   6   48.93    2.71
   0  -1  -6   52.60    3.55
   0  -1   6   43.26    2.21
   0  -1   6   47.71    3.41
   0   1   6   62.47    3.63
   0   1   6   43.62    2.40
   0  -1   7  399.08   13.84
   0   1  -7  402.43   15.42
   0  -1  -7  404.45   15.44
   0  -1   7  408.91   14.16
   0  -1  -7  386.52   15.38
   0  -1   7  373.01   13.04
   0  -1   7  406.60   15.56
   0   1   7  381.78   15.09
   0  -1   7  406.23   15.69
   0   1   7  401.71   13.73
   0  -1   8   13.50    1.43
   0  -1   8   14.67    2.41
   0  -1  -8    9.57    2.08
   0  -1  -8   10.33    2.27
   0   1  -8   12.59    2.42
   0   1   8   12.41    2.11
   0  -1   8    6.21    2.02
   0   1   8   12.50    1.35
   0  -1   8   11.13    1.54
   0  -1   9   65.39    5.29
   0   1  -9   67.30    5.33
   0  -1  -9   63.96    5.09
   0   1   9   57.35    4.65
   0  -1   9   51.81    4.79
   0  -1   9   56.41    3.70
   0  -1  -9   59.65    4.94
   0   1  10    6.34    0.93
   0  -1  10    7.59    0.99
   0  -1 -10    9.33    2.66
   0   1 -10    8.50    2.65
   0  -1  10    7.11    1.04
   0   1  10   10.56    1.07
   0   1 -10    6.28    1.98
   0  -1 -10   10.64    2.53
   0   1  10   11.80    2.36
   0  -1  10    5.66    1.91
   0  -1  10    8.20    1.10
   0   1  10    8.99    1.01
   0  -1  10    6.99    0.94
   0   1  10    7.66    0.94
   0   1  10    8.77    1.92
   0  -1  10    9.17    2.16
   0  -1  10    5.91    2.10
   0  -1  10    7.39    0.93
   0  -1  10    6.61    0.92
   0  -1  11  175.00    6.61
   0   1  11  193.15    6.92
   0   1 -11  183.66   10.98
   0  -1 -11  202.14   11.12
   0  -1  11  180.12    7.02
   0   1  11  177.56    6.87
   0  -1  11  181.44   10.82
   0   1  11  172.20    9.38
   0  -1  11  196.13   10.29
   0  -1  11  188.99    7.07
   0   1  11  182.90    6.79
   0  -1  11  185.36    6.91
   0  -1  11  192.34    6.88
   0   1  11  184.21    6.86
   0  -1  11  175.46    6.75
   0  -1  11  188.46    6.86
   0  -1  11  184.41    6.75
   0   1  11  188.37    6.87
   0   1  11  185.83    6.86
   0  -1  11  190.45    6.92
   0  -1  12    5.30    0.81
   0   1 -12    2.71    2.47
   0  -1 -12    5.76    2.81
   0  -1  12    6.00    1.00
   0   1  12    6.95    1.14
   0   1  12    5.62    1.03
   0  -1  12    7.07    2.15
   0  -1  12    3.16    2.15
   0  -1  12    4.92    0.94
   0   1  12    4.74    0.95
   0  -1  12    5.09    1.06
   0  -1  12    6.02    1.07
   0   1  12    5.73    0.96
   0  -1  12    6.14    1.08
   0   1  12    5.48    1.04
   0   1  12    6.88    1.12
   0  -1  12    5.18    1.17
   0   1 -13  327.71   17.46
   0  -1 -13  364.93   17.87
   0  -1  13  350.26   17.42
   0   1  13  385.08   12.70
   0  -1  13  366.11   12.49
   0   1  13  363.52   12.56
   0  -1  13  370.82   12.74
   0   1  13  363.75   12.53
   0   1  13  371.95   12.54
   0  -1  13  365.66   12.40
   0   1  13  365.42   12.54
   0   1  13  371.05   12.41
   0  -1  13  371.88   12.60
   0  -1  13  342.55   12.10
   0  -1  13  373.46   12.81
   0   1  14    3.58    1.02
   0  -1  14    3.20    0.90
   0   1  14    2.20    0.74
   0  -1  14    3.04    0.91
   0   1  14    3.21    0.95
   0  -1  14    2.76    0.83
   0   1  14    3.55    0.97
   0  -1  14    2.84    0.94
   0  -1  14    2.24    1.04
   0  -1  14    2.98    0.94
   0   1  14    2.97    0.88
   0   1  14    2.58    0.99
   0  -1  15   92.57    3.74
   0   1  15   85.17    3.51
   0   1  15   92.23    3.69
   0  -1  15   83.51    3.78
   0  -1  15   95.50    3.95
   0  -1  15   89.36    3.68
   0   1  15   94.93    3.86
   0   1  15   89.83    3.69
   0  -1  15   84.57    3.52
   0  -1  15   85.82    3.76
   0   1  15   82.81    3.84
   0   1  16   -0.29    0.62
   0  -1  16    0.29    0.62
   0   1  16    0.34    0.67
   0  -1  16    1.25    0.77
   0  -1  16   -0.61    0.69
   0  -1  16   -0.09    0.57
   0   1  16    1.66    0.73
   0   1  16    0.12    0.47
   0  -1  16   -0.46    0.63
   0   1  17  206.35    6.73
   0   1  17  211.12    6.81
   0   1  17  204.40    6.63
   0  -1  17  218.51    6.72
   0  -1  17  219.92    6.87
   0  -2   0 5296.24  164.64
   0   2   0 5534.81  164.78
   0  -2   0 5136.26  164.42
   0  -2   0 5569.52  164.74
   0  -2  -1    7.13    0.56
   0   2  -1    8.54    0.58
   0   2   1    7.39    0.57
   0  -2   1    7.87    0.56
   0  -2  -1    7.90    0.70
   0  -2  -1   10.59    0.74
   0   2   1    7.29    0.64
   0  -2  -1    8.83    0.56
   0   2   1    8.25    0.58
   0  -2   1    8.71    0.57
   0  -2  -1    8.80    0.80
   0  -2  -1    6.93    0.69
   0   2  -1    7.12    0.75
   0   2  -2  497.67   15.95
   0  -2  -2  503.15   15.98
   0  -2  -2  472.22   15.54
   0   2   2  470.90   15.95
   0  -2   2  491.48   15.91
   0  -2   2  471.43   16.13
   0  -2  -2  473.61   15.51
   0   2   2  466.96   15.83
   0   2   2  491.46   15.94
   0  -2   2  478.80   15.89
   0  -2  -2  479.89   15.72
   0   2   2  519.04   15.97
   0   2   2  493.59   15.88
   0  -2   2  538.03   16.07
   0  -2  -2  522.54   16.12
   0   2  -2  505.65   15.90
   0  -2  -2  516.96   15.92
   0  -2   3  663.83   22.13
   0  -2  -3  637.83   22.13
   0  -2   3  683.72   22.17
   0   2  -3  704.01   22.20
   0   2   3  658.10   22.20
   0  -2  -3  692.73   21.08
   0  -2   3  705.51   22.19
   0   2   3  672.60   21.96
   0  -2   3  651.55   22.11
   0   2   3  689.03   22.21
   0   2  -3  693.68   21.67
   0   2   3  650.97   22.00
   0  -2  -3  696.38   21.67
   0  -2  -3  656.23   22.30
   0   2   3  687.11   21.61
   0  -2  -3  664.14   21.56
   0  -2  -4 2410.70   75.58
   0  -2  -4 2384.73   76.54
   0  -2   4 2419.50   76.23
   0   2  -4 2415.80   76.50
   0  -2   4 2384.63   76.11
   0  -2   4 2516.98   76.30
   0   2  -4 2400.92   76.75
   0   2   4 2489.94   76.64
   0  -2   4 2454.47   76.52
   0  -2  -4 2424.90   75.44
   0   2   4 2493.41   75.60
   0   2  -4 2441.03   75.46
   0   2   4 2474.56   75.39
   0   2   4 2328.59   76.25
   0  -2   5  190.32    7.48
   0   2  -5  175.69    7.85
   0  -2  -5  183.96    8.00
   0  -2   5  191.79    7.49
   0  -2  -5  191.53    6.92
   0  -2   5  199.99    7.64
   0   2  -5  193.14    8.17
   0   2   5  197.44    8.15
   0  -2   5  195.29    8.06
   0   2  -5  202.24    6.55
   0   2   5  168.52    7.55
   0   2   5  194.34    6.94
   0   2  -6  524.89   19.04
   0  -2  -6  523.33   19.06
   0  -2   6  540.70   18.22
   0  -2   6  493.38   17.89
   0  -2   6  551.71   18.31
   0   2  -6  528.95   19.17
   0   2   6  534.34   19.17
   0  -2   6  534.79   19.05
   0   2   6  530.60   17.45
   0   2   6  516.95   18.65
   0  -2   7  225.34    8.79
   0   2  -7  210.68    9.57
   0  -2  -7  208.69    9.62
   0  -2   7  229.13    8.84
   0  -2  -7  201.12    9.51
   0   2  -7  200.67    9.67
   0  -2   7  201.13    9.53
   0   2   7  216.84    9.80
   0   2   7  197.37    9.14
   0   2   7  218.83    7.96
   0  -2  -8   42.97    4.07
   0  -2   8   54.12    3.53
   0   2  -8   47.86    4.07
   0  -2   8   53.02    3.41
   0   2   8   53.75    4.40
   0  -2   8   54.02    4.43
   0  -2  -8   55.41    4.48
   0   2  -8   55.20    4.62
   0   2   8   48.09    3.93
   0   2   8   50.51    2.80
   0  -2   8   51.35    4.61
   0   2   9  116.49    7.48
   0  -2   9  112.02    7.28
   0  -2  -9  137.76    7.79
   0   2  -9  139.08    8.08
   0  -2   9  121.10    7.71
   0  -2   9  104.68    5.82
   0   2   9  122.08    7.02
   0  -2  -9  121.29    7.47
   0   2  -9  109.44    7.08
   0   2  10    2.03    0.72
   0  -2  10    2.83    0.79
   0  -2  10    4.50    0.83
   0   2 -10    4.07    2.19
   0  -2 -10    8.14    2.46
   0  -2 -10    4.99    1.98
   0   2 -10    6.19    2.00
   0  -2  10    3.57    0.86
   0   2  10    3.96    0.90
   0   2  10    2.57    0.75
   0   2  10    3.04    0.80
   0  -2  10    2.93    1.65
   0   2  10    2.03    1.02
   0  -2  10    0.36    1.51
   0   2  10    1.11    1.46
   0  -2  10    2.86    0.74
   0   2  10    1.46    0.69
   0   2  10    2.46    0.74
   0  -2  10    6.02    2.29
   0   2  10    6.42    1.94
   0  -2  10    2.20    0.75
   0   2  10    5.41    0.83
   0   2  11    5.16    1.00
   0   2  11    3.30    0.83
   0  -2  11    5.60    1.01
   0  -2  11    4.26    0.74
   0   2  11    2.49    1.97
   0  -2  11    1.62    1.89
   0  -2  11    2.52    1.83
   0  -2  11    3.00    0.77
   0   2  11    3.18    0.82
   0   2  11    4.29    0.99
   0  -2  11    4.35    0.81
   0   2  11    4.85    0.82
   0  -2  11    4.55    0.94
   0   2  11    4.91    0.97
   0  -2  11    5.63    0.90
   0   2  11    4.12    0.90
   0   2 -11    4.65    2.84
   0  -2 -11    2.42    2.35
   0   2  11    5.29    1.01
   0  -2  11    6.12    1.09
   0   2  12  341.02   16.95
   0  -2  12  350.38   16.37
   0  -2  12  351.94   17.03
   0   2  12  373.83   12.36
   0  -2  12  346.91   12.13
   0   2  12  364.22   12.27
   0  -2  12  351.48   12.58
   0   2  12  359.69   12.46
   0  -2  12  358.81   12.49
   0  -2  12  346.51   12.15
   0   2  12  358.20   12.33
   0  -2  12  357.27   12.13
   0   2  12  362.00   12.38
   0   2 -12  351.39   17.45
   0  -2 -12  355.03   17.31
   0  -2  12  365.17   12.39
   0   2  12  350.09   12.08
   0   2  12  377.44   12.50
   0   2  12  361.93   12.36
   0   2  13   40.16    4.88
   0  -2  13   52.45    5.44
   0  -2  13   40.96    4.42
   0   2  13   47.63    2.66
   0  -2  13   43.93    2.64
   0  -2  13   39.75    2.24
   0   2  13   46.88    2.56
   0   2 -13   54.21    6.04
   0  -2 -13   49.56    5.55
   0  -2  13   45.54    2.53
   0   2  13   43.74    2.40
   0  -2  13   44.48    2.68
   0  -2  13   43.51    2.33
   0   2  13   47.16    2.58
   0   2  13   42.47    2.49
   0   2  13   42.52    2.25
   0  -2  13   44.56    2.57
   0  -2  13   43.43    2.38
   0   2  13   45.84    2.60
   0  -2  14   70.69    3.17
   0   2  14   61.35    3.02
   0  -2  14   56.49    2.92
   0   2  14   61.89    3.19
   0  -2  14   57.40    2.66
   0   2  14   62.09    3.08
   0  -2  14   64.33    3.16
   0  -2  14   60.16    3.14
   0   2  14   59.59    2.86
   0   2  14   60.77    2.98
   0   2  14   62.50    3.04
   0  -2  14   60.95    2.78
   0   2  14   58.97    2.70
   0   2  14   61.74    3.11
   0  -2  14   59.82    2.85
   0  -2  15   15.56    1.21
   0   2  15   16.45    1.43
   0  -2  15   18.28    1.42
   0   2  15   18.01    1.24
   0  -2  15   14.94    1.44
   0   2  15   16.12    1.43
   0  -2  15   17.98    1.48
   0  -2  15   16.85    1.32
   0   2  15   15.84    1.47
   0   2  15   14.87    1.34
   0   2  16  105.02    4.02
   0  -2  16   92.24    3.65
   0  -2  16  105.92    4.04
   0   2  16  104.29    3.99
   0  -2  16  111.13    4.09
   0   2  16  106.96    4.03
   0  -2  16  107.98    4.04
   0   2  16  106.35    4.09
   0  -2  16   92.63    3.75
   0   2  16   97.81    3.83
   0   2  17    3.93    0.62
   0  -2  17    3.77    0.63
   0  -2  17    4.80    0.59
   0   2  17    4.52    0.63
   0   2  17    2.57    0.44
   0   2  17    4.19    0.68
   0   3   0    0.50    0.70
   0  -3   0    0.07    0.65
   0  -3   0    0.86    0.58
   0  -3   0    0.14    0.40
   0  -3  -1  105.25    4.41
   0  -3  -1  110.43    4.16
   0   3  -1  114.49    4.66
   0  -3  -1  113.41    4.75
   0  -3  -1  124.38    4.61
   0  -3  -1  109.93    4.51
   0   3  -1  121.71    3.90
   0  -3  -1  113.14    3.94
   0   3  -1  118.77    3.93
   0  -3  -1  126.30    3.97
   0  -3   1  108.78    4.53
   0  -3   1  109.67    3.86
   0   3   1  114.17    3.93
   0  -3  -2 2056.87   65.21
   0  -3  -2 2057.73   65.19
   0   3  -2 2217.69   65.18
   0  -3  -2 2029.40   65.10
   0   3   2 2123.58   65.46
   0  -3   2 2243.67   65.83
   0   3  -2 2066.80   65.53
   0   3   2 2135.72   65.56
   0  -3  -2 2075.35   65.30
   0  -3  -2 2176.23   65.66
   0  -3  -2 2184.83   65.58
   0   3   2 2067.09   65.15
   0  -3   2 2022.66   65.09
   0  -3  -2 2082.54   64.81
   0   3   2 2054.25   65.30
   0  -3  -3  140.23    5.09
   0  -3  -3  151.08    5.73
   0   3  -3  152.82    5.68
   0  -3   3  136.92    5.94
   0  -3   3  129.27    5.82
   0  -3  -3  132.97    5.00
   0   3   3  160.86    5.76
   0  -3  -3  178.90    6.22
   0   3  -3  140.37    5.53
   0  -3  -3  139.27    5.56
   0   3   3  145.14    5.56
   0  -3  -3  134.76    5.33
   0  -3   3  148.19    5.79
   0   3   3  152.13    5.70
   0  -3   3  137.39    5.55
   0   3   3  129.33    5.49
   0   3  -3  172.81    6.54
   0  -3  -4  361.12   12.18
   0   3  -4  364.99   12.10
   0  -3  -4  317.69   10.54
   0  -3   4  341.91   12.15
   0   3   4  365.87   12.01
   0   3   4  335.03   11.41
   0  -3  -4  339.84   11.52
   0   3  -4  332.18   11.44
   0  -3  -4  320.52   11.26
   0   3   4  337.48   12.04
   0  -3   4  342.02   11.99
   0   3  -4  366.16   12.79
   0   3   4  325.28   11.77
   0   3  -5 2114.48   65.16
   0  -3   5 2016.63   64.82
   0  -3  -5 1961.95   63.97
   0  -3  -5 2071.40   65.29
   0  -3   5 2051.20   65.15
   0   3  -5 1996.79   63.96
   0   3   5 2031.25   63.89
   0   3   5 2146.64   65.00
   0   3  -5 2202.30   65.99
   0   3   5 2111.79   65.33
   0  -3   5 2041.22   65.16
   0  -3   6    3.15    1.10
   0   3   6    1.27    1.13
   0  -3   6    3.05    1.07
   0   3   6    1.36    0.87
   0  -3   6    1.96    0.89
   0   3  -6    1.35    0.45
   0   3  -6    1.86    1.04
   0  -3  -6    0.89    1.00
   0   3  -6    4.96    1.80
   0   3  -7   92.31    5.78
   0  -3   7   83.32    4.84
   0   3   7   82.38    5.24
   0  -3   7   83.06    5.16
   0   3   7   82.23    4.86
   0  -3  -7   81.72    5.20
   0   3  -7   84.41    5.09
   0  -3   7   77.97    4.57
   0   3  -8  381.46   15.58
   0  -3  -8  364.44   15.12
   0  -3   8  349.25   13.83
   0   3   8  352.48   14.89
   0  -3   8  354.55   14.71
   0   3   8  341.75   14.12
   0  -3  -8  329.31   14.53
   0   3  -8  360.65   14.69
   0  -3   8  356.84   13.74
   0  -3  -9    3.16    2.00
   0   3  -9    0.68    1.91
   0  -3   9    0.61    0.96
   0   3  -9    1.45    1.38
   0  -3  -9    0.31    1.20
   0   3   9    1.56    1.40
   0  -3   9    2.15    1.88
   0  -3   9    0.62    1.10
   0   3   9    0.31    1.28
   0  -3   9    1.52    1.38
   0  -3   9    1.52    1.31
   0   3  10  594.82   19.54
   0  -3  10  592.41   19.53
   0   3  10  597.07   19.53
   0   3  10  597.56   19.53
   0   3 -10  582.32   24.25
   0  -3 -10  633.79   24.37
   0  -3  10  607.28   19.81
   0  -3  10  596.91   19.48
   0   3  10  611.47   19.44
   0  -3  10  597.98   19.51
   0   3  10  622.45   19.59
   0   3  10  552.69   22.76
   0  -3  10  481.70   23.46
   0  -3  10  593.48   23.70
   0   3  10  602.90   23.98
   0  -3  10  613.60   23.84
   0   3  10  610.80   19.57
   0   3  10  599.04   19.55
   0   3 -10  555.17   23.21
   0  -3 -10  556.95   23.47
   0  -3  10  588.14   19.28
   0   3  11   80.86    3.39
   0   3  11   83.63    3.74
   0   3  11   81.62    3.69
   0  -3  11   77.31    3.60
   0  -3  11   85.22    3.72
   0   3  11   78.25    3.58
   0  -3 -11   85.07    7.10
   0   3 -11   91.43    7.48
   0   3  11   81.84    3.52
   0  -3  11   85.26    3.94
   0  -3  11   82.29    3.48
   0  -3  11   81.11    3.48
   0   3  11   83.65    3.74
   0   3  11   86.54    3.77
   0   3  11   78.63    6.64
   0  -3  11   88.50    6.66
   0  -3  11   76.59    6.35
   0  -3  11   79.47    3.70
   0   3  11   76.74    3.69
   0   3  11   81.79    3.75
   0   3  12   10.09    1.26
   0   3  12    8.77    1.13
   0  -3  12    8.24    0.98
   0   3  12   10.15    2.66
   0  -3  12   11.17    2.63
   0  -3  12   12.05    2.74
   0   3 -12    7.14    3.14
   0  -3 -12    9.03    2.98
   0  -3  12    8.79    1.05
   0   3  12    8.23    1.22
   0  -3  12    9.83    1.30
   0   3  12   10.54    1.31
   0  -3  12    9.72    1.19
   0   3  12    9.35    1.03
   0   3  12    9.75    0.99
   0   3  12    8.07    1.22
   0   3  12    8.85    1.22
   0  -3  13  354.72   12.72
   0  -3  13  385.57   13.03
   0  -3  13  360.07   12.50
   0  -3  13  375.25   12.78
   0   3  13  353.39   17.29
   0  -3  13  345.43   17.18
   0  -3  13  351.60   17.16
   0   3  13  406.78   13.12
   0   3  13  390.23   13.01
   0   3  13  397.04   12.75
   0  -3  13  387.50   13.06
   0   3  13  387.19   13.03
   0   3  13  401.47   13.04
   0   3 -13  347.07   18.07
   0  -3 -13  349.03   17.98
   0   3  13  369.76   12.50
   0  -3  13  356.34   12.62
   0   3  13  406.08   13.18
   0   3  14  164.00    6.25
   0   3  14  169.84    6.41
   0  -3  14  153.42    5.93
   0  -3  14  158.55    6.04
   0   3  14  168.45    6.45
   0  -3  14  156.68    5.98
   0  -3  14  164.02    6.33
   0   3  14  168.43    6.31
   0   3  14  172.12    5.99
   0   3  14  171.70    6.34
   0   3  14  163.76    6.26
   0  -3  14  164.25    6.32
   0   3  15    0.93    0.70
   0  -3  15    0.90    0.78
   0  -3  15    0.24    0.52
   0   3  15    0.50    0.84
   0   3  15    0.68    0.79
   0   3  15    0.62    0.73
   0  -3  15    0.46    0.70
   0   3  15    0.12    0.80
   0  -3  16    2.32    0.67
   0  -3  16    0.88    0.66
   0   3  16    1.98    0.68
   0   3  16    2.07    0.66
   0  -3  16    1.88    0.62
   0   3  16    2.02    0.64
   0   3  16    3.10    0.77
   0   3  16    2.19    0.74
   0  -3  17   70.30    2.54
   0   3  17   70.02    2.48
   0  -3  17   63.54    2.43
   0  -3  17   68.91    2.54
   0   3  17   69.19    2.58
   0   3  17   69.16    2.54
   0  -4   0 1984.57   60.59
   0  -4   0 1899.61   60.09
   0   4   0 1963.89   60.70
   0  -4   0 1858.94   60.65
   0  -4  -1 1027.44   34.22
   0  -4  -1 1098.86   34.66
   0   4  -1 1072.07   34.49
   0   4  -1 1083.45   33.01
   0  -4   1 1074.70   34.56
   0  -4  -1 1106.55   34.25
   0   4   1 1124.57   33.07
   0  -4  -1 1082.09   33.70
   0  -4   1 1075.27   34.24
   0  -4  -1 1054.91   33.79
   0  -4  -1  995.40   34.27
   0  -4  -1 1006.52   33.07
   0  -4  -2  649.04   22.73
   0   4   2  676.53   22.99
   0  -4  -2  705.51   23.08
   0   4  -2  710.16   22.97
   0   4  -2  710.14   22.10
   0  -4  -2  769.88   22.26
   0  -4   2  708.15   23.02
   0   4   2  702.23   22.08
   0  -4   2  670.83   21.98
   0  -4  -2  688.25   22.51
   0  -4   2  718.73   23.28
   0   4   2  683.51   22.57
   0  -4  -2  686.14   22.01
   0   4  -2  693.76   22.00
   0  -4  -2  660.24   22.59
   0  -4  -2  669.80   22.08
   0  -4  -3  180.97    6.87
   0   4  -3  189.46    6.82
   0  -4  -3  174.80    6.72
   0  -4   3  175.32    6.75
   0   4   3  196.70    6.92
   0  -4  -3  176.72    6.62
   0   4  -3  177.78    7.14
   0   4   3  197.42    7.31
   0  -4  -3  182.58    6.93
   0   4   3  183.88    7.04
   0   4  -4  723.35   22.92
   0  -4  -4  677.30   22.98
   0  -4  -4  667.55   22.02
   0   4   4  704.79   22.99
   0  -4   4  685.15   22.87
   0  -4   4  699.98   23.55
   0  -4  -4  650.94   22.45
   0   4  -4  679.98   22.80
   0   4   4  701.86   22.87
   0   4   4  723.71   23.05
   0   4  -4  733.19   24.20
   0   4   4  681.79   22.93
   0  -4   5   25.19    2.21
   0   4  -5   21.92    2.06
   0  -4  -5   21.27    2.04
   0  -4   5   26.26    2.45
   0   4   5   22.17    2.10
   0  -4   5   24.74    2.21
   0   4  -5   24.97    1.88
   0  -4  -5   24.73    1.72
   0   4   5   24.79    1.81
   0   4   5   18.41    1.91
   0   4   6   11.09    1.76
   0  -4   6    8.44    1.47
   0   4   6   19.89    2.08
   0   4   6    8.97    1.05
   0   4  -6    8.04    1.05
   0   4  -6   14.18    2.42
   0  -4  -6   14.94    1.99
   0   4  -6   13.84    1.82
   0  -4   6   11.66    1.67
   0  -4   6   13.89    1.93
   0   4   7  940.76   32.28
   0   4  -7  983.74   33.86
   0  -4   7  938.70   32.19
   0  -4  -7  920.46   32.73
   0   4  -7  950.20   32.57
   0   4   7  965.31   32.93
   0  -4   7  942.50   32.71
   0  -4   7  996.02   32.82
   0   4   8  189.34    9.00
   0   4  -8  189.46   10.14
   0   4  -8  197.60    9.33
   0  -4   8  200.42    8.92
   0  -4  -8  175.21    9.28
   0  -4   8  202.53    9.31
   0   4   8  204.84    9.74
   0  -4   8  195.36    9.86
   0  -4   8  176.22    9.25
   0  -4  -9 1113.00   40.50
   0   4  -9 1160.28   40.24
   0  -4   9 1127.30   39.24
   0  -4   9 1118.02   36.63
   0   4   9 1171.00   39.86
   0   4   9 1187.74   36.75
   0  -4   9 1214.69   39.91
   0   4  -9 1198.40   41.90
   0  -4  -9 1255.48   41.60
   0   4   9 1212.70   40.90
   0  -4   9 1178.66   41.02
   0  -4   9 1079.99   40.36
   0   4  10   11.12    1.20
   0  -4 -10    5.78    2.33
   0   4 -10    4.17    2.69
   0  -4  10    9.58    1.16
   0  -4  10    8.25    1.02
   0   4  10    7.56    1.02
   0   4 -10   12.11    1.08
   0  -4  10    7.30    1.15
   0  -4 -10    5.29    1.91
   0   4 -10    7.74    2.09
   0   4  10    9.87    1.17
   0   4  10   10.04    1.19
   0   4  10   10.41    1.16
   0   4  10    7.35    2.17
   0  -4  10    9.12    2.38
   0  -4  10   11.50    2.46
   0   4  10    9.84    1.03
   0  -4  10    7.94    1.09
   0  -4  10   11.36    2.02
   0   4  10    4.15    1.64
   0  -4  10    9.78    1.03
   0  -4  11   19.12    1.72
   0   4 -11   16.41    1.32
   0  -4  11   19.51    1.58
   0   4  11   19.65    1.65
   0   4  11   16.80    1.54
   0  -4  11   17.33    1.39
   0   4  11   19.64    1.55
   0   4  11   21.30    1.66
   0  -4 -11   12.90    3.33
   0   4 -11   14.71    3.56
   0   4  11   17.58    1.62
   0   4  11   16.83    1.53
   0   4  11   16.63    1.38
   0  -4  11   17.33    1.53
   0   4  11   18.73    3.22
   0  -4  11   19.78    3.23
   0  -4  11   14.10    2.69
   0  -4  12  158.62    6.40
   0   4 -12  153.47    5.84
   0  -4  12  142.32    9.47
   0  -4  12  134.32    9.04
   0   4  12  157.81    9.70
   0  -4 -12  161.03   10.50
   0   4 -12  148.15   10.48
   0  -4  12  150.24    5.85
   0  -4  12  158.40    6.15
   0   4  12  155.43    6.08
   0  -4  12  151.86    6.05
   0   4  12  154.55    6.13
   0   4  12  158.08    6.19
   0   4  12  160.77    6.16
   0   4  12  164.67    6.23
   0   4  12  160.85    6.22
   0   4  12  153.47    5.88
   0  -4  12  159.18    6.12
   0   4  13  307.15   10.63
   0  -4  13  298.25   10.64
   0   4  13  311.50   10.81
   0   4  13  299.56   10.71
   0  -4  13  291.21   10.33
   0  -4  13  305.85   10.63
   0   4  13  303.88   10.72
   0   4  13  322.08   10.90
   0  -4  13  311.39   10.97
   0   4  14    3.13    0.89
   0  -4  14    1.98    0.84
   0  -4  14    3.22    0.80
   0   4  14    2.62    0.94
   0   4  14    2.27    0.90
   0   4  14    1.87    0.87
   0  -4  14   -0.14    0.22
   0  -4  14    2.93    0.99
   0   4  14    1.88    0.90
   0  -4  15   16.60    1.31
   0   4  15   16.22    1.27
   0   4  15   15.27    1.33
   0   4  15   16.67    1.43
   0  -4  15   18.15    1.51
   0   4  15   16.89    1.34
   0   4  15   14.73    1.29
   0  -4  15   16.35    1.26
   0   4  15   17.87    1.29
   0  -4  15   16.71    1.14
   0   4  15   17.56    1.48
   0   4  16    0.47    0.58
   0  -4  16    0.39    0.47
   0   4  16    0.27    0.48
   0   4  16    0.20    0.61
   0   4  16    0.67    0.61
   0   4  17   12.65    0.71
   0   4  17   13.52    0.88
   0   4  17   14.52    0.89
   0  -4  17   13.74    0.86
   0  -5   0    2.35    0.68
   0   5   0    3.66    0.98
   0  -5   1    4.63    1.07
   0  -5  -1    5.33    0.99
   0  -5  -1    3.96    0.69
   0  -5  -1    4.70    0.78
   0  -5   1    4.72    0.93
   0   5  -1    4.03    1.01
   0   5  -2    4.37    0.50
   0  -5  -2    4.11    0.51
   0   5  -2    3.54    0.96
   0   5   2    2.85    0.94
   0   5   2    2.67    0.75
   0  -5  -2    3.43    0.50
   0   5   2    2.50    0.42
   0  -5   2    3.67    0.47
   0  -5  -2    3.87    0.66
   0  -5   2    2.10    0.81
   0  -5   2    3.26    1.11
   0  -5  -2    4.29    0.93
   0  -5  -3  203.42    6.97
   0   5  -3  181.95    6.68
   0  -5  -3  179.27    6.92
   0  -5  -3  169.55    6.63
   0  -5  -3  162.35    6.95
   0   5  -3  182.10    6.56
   0  -5   3  178.30    7.65
   0   5   3  178.11    6.64
   0  -5   3  168.60    6.51
   0   5   3  184.91    7.18
   0   5  -3  182.71    7.47
   0   5   3  185.69    7.54
   0  -5  -4  373.39   13.16
   0  -5   4  408.80   14.94
   0   5  -4  412.57   13.71
   0  -5  -4  381.56   13.77
   0  -5  -4  367.05   13.38
   0   5   4  412.83   13.81
   0  -5   4  387.73   14.78
   0  -5   4  376.04   13.60
   0   5   4  437.30   14.30
   0   5   4  401.03   14.22
   0   5  -4  392.62   14.15
   0  -5   5    1.55    1.21
   0  -5  -5    2.69    0.97
   0   5  -5    2.30    0.95
   0  -5   5    1.22    1.12
   0   5   5    1.66    0.90
   0  -5   5    1.61    0.88
   0   5   5    3.33    1.01
   0   5  -5    3.30    1.80
   0   5  -5    3.64    0.95
   0   5   5    1.03    0.95
   0   5   5    1.97    0.79
   0  -5   6   75.11    4.93
   0   5  -6   74.90    4.38
   0  -5   6   73.25    4.58
   0  -5  -6   74.06    4.54
   0  -5   6   75.13    5.11
   0   5   6   78.64    4.61
   0  -5   6   78.47    4.55
   0   5  -6   84.06    5.72
   0   5   6   83.56    4.62
   0   5  -6   75.49    4.04
   0   5   6   75.74    4.00
   0  -5   7  185.78    8.68
   0  -5   7  166.65    7.99
   0   5  -7  159.13    7.78
   0  -5  -7  152.21    7.86
   0   5   7  161.33    8.05
   0  -5   7  181.05    8.97
   0  -5   7  170.37    8.10
   0   5  -7  162.01    9.12
   0   5   7  161.96    6.61
   0   5   7  170.14    7.98
   0  -5   8 1374.52   44.60
   0  -5  -8 1205.69   43.94
   0   5  -8 1294.36   43.76
   0  -5   8 1284.66   43.67
   0   5   8 1313.07   43.81
   0   5   8 1359.53   44.33
   0  -5   8 1237.71   43.94
   0   5  -8 1365.81   45.92
   0   5   9    5.37    0.99
   0   5   9    5.60    0.95
   0  -5   9    5.96    0.95
   0  -5   9    5.67    0.96
   0   5   9    8.38    1.08
   0   5  -9    6.48    0.94
   0  -5   9    6.06    1.88
   0  -5   9    5.17    1.00
   0   5  -9    5.71    1.62
   0  -5  -9    6.02    1.79
   0  -5   9    4.89    0.85
   0   5   9    5.75    0.88
   0   5   9    5.63    0.90
   0   5   9    8.01    1.94
   0  -5   9    6.92    1.67
   0  -5  -9    6.22    2.55
   0   5  -9    4.76    2.52
   0  -5   9    6.93    1.90
   0   5   9    4.16    1.60
   0   5  10  227.89    8.16
   0   5  10  226.87    8.21
   0  -5  10  213.68   10.55
   0  -5  10  232.53    8.13
   0  -5  10  221.09   11.89
   0   5  10  223.08   11.44
   0  -5  10  194.36   10.88
   0  -5  10  230.37    8.36
   0  -5  10  216.12    7.97
   0  -5 -10  236.64   12.62
   0   5 -10  218.21   12.50
   0   5 -10  225.77    7.98
   0  -5  10  229.97    8.20
   0   5  10  215.51    7.81
   0   5  10  222.18    8.17
   0   5  10  234.28    8.28
   0  -5  10  235.98   11.20
   0   5  10  227.92    8.02
   0  -5  10  211.31    7.94
   0   5  10  229.05    8.08
   0  -5  11  110.69    4.68
   0   5 -11   98.03    4.21
   0   5  11  106.65    4.50
   0   5  11  110.66    4.57
   0  -5  11  106.13    4.31
   0   5  11  109.44    4.39
   0   5 -11   82.36    7.66
   0  -5 -11  106.24    8.19
   0  -5  11   99.61    4.38
   0  -5  11  107.04    4.49
   0   5  11   98.65    4.11
   0   5  11  109.68    4.53
   0  -5  11   87.13    6.81
   0   5  11   94.04    6.97
   0  -5  11   96.99    7.52
   0   5  11  102.71    4.30
   0  -5  11   97.08    4.26
   0  -5  12  119.40    5.14
   0   5  12  124.49    5.06
   0   5  12  118.45    4.95
   0  -5  12  116.21    4.70
   0   5  12  116.99    4.81
   0  -5  12  110.87    4.70
   0   5  12  120.39    4.78
   0   5  12  117.33    4.96
   0  -5  12  121.33    4.91
   0  -5  12  110.20    8.03
   0  -5  12   98.81    7.35
   0   5  12  103.85    7.51
   0  -5 -12  108.64    8.67
   0   5 -12  100.33    8.50
   0  -5  12  112.77    4.87
   0   5  12  118.17    4.57
   0  -5  13   19.21    1.37
   0  -5  13   20.71    1.85
   0   5  13   21.96    1.58
   0  -5  13   17.90    1.51
   0   5  13   20.49    1.69
   0   5  13   20.54    1.73
   0   5  13   20.59    1.72
   0   5  13   19.04    1.67
   0  -5  13   18.87    1.44
   0  -5  13   21.18    1.69
   0  -5  13   18.32    1.59
   0  -5  14  181.86    7.00
   0  -5  14  185.42    6.72
   0  -5  14  180.57    6.66
   0   5  14  201.71    6.72
   0   5  14  187.40    6.91
   0   5  14  196.51    6.93
   0   5  14  179.31    6.80
   0   5  14  179.65    6.80
   0  -5  14  177.95    6.80
   0  -5  14  179.30    6.46
   0  -5  14  172.69    6.56
   0  -5  15   26.05    1.54
   0   5  15   31.05    1.64
   0  -5  15   29.02    1.61
   0   5  15   30.41    1.63
   0  -5  15   33.25    1.70
   0   5  15   28.02    1.72
   0  -5  15   28.89    1.85
   0   5  15   28.09    1.72
   0   5  15   31.54    1.81
   0  -5  16   18.97    1.27
   0   5  16   18.00    1.04
   0  -5  16   16.11    0.97
   0   5  16   19.38    1.25
   0   5  16   18.70    1.18
   0  -5  17    4.97    0.51
   0  -5  17    4.31    0.46
   0   5  17    4.19    0.50
   0   6   0    1.26    0.97
   0  -6   0    2.85    0.82
   0  -6   0    0.59    0.84
   0   6  -1    4.38    1.14
   0  -6  -1    4.26    0.87
   0  -6   1    1.13    0.77
   0  -6  -1    4.17    1.17
   0  -6   1    3.02    1.17
   0   6   2  403.15   14.43
   0  -6  -2  407.50   13.85
   0  -6  -2  415.87   14.68
   0  -6   2  436.15   15.49
   0   6   2  404.38   15.07
   0   6  -2  388.51   14.96
   0  -6   2  407.81   14.86
   0  -6  -3 1148.70   37.56
   0   6  -3 1235.24   37.39
   0   6  -3 1226.02   37.55
   0   6   3 1203.89   39.35
   0   6  -3 1145.74   39.17
   0   6   3 1208.31   37.55
   0  -6   3 1231.95   39.45
   0  -6   3 1135.53   37.40
   0   6   3 1179.57   38.68
   0  -6  -3 1171.99   38.57
   0  -6   3 1255.20   39.90
   0   6  -4  467.40   14.99
   0  -6  -4  456.34   15.19
   0   6   4  449.45   16.29
   0   6  -4  427.55   16.03
   0   6   4  446.21   15.04
   0  -6   4  421.09   14.87
   0  -6   4  437.22   16.57
   0   6   4  436.83   15.80
   0  -6  -4  412.27   15.05
   0  -6  -5  104.85    5.22
   0   6  -5  113.58    5.15
   0   6   5  117.51    5.79
   0   6  -5  101.44    5.50
   0  -6   5  113.51    6.41
   0  -6   5  107.80    5.16
   0   6   5  115.08    5.31
   0   6   5  116.21    5.74
   0  -6   5  116.14    6.48
   0  -6   6   41.61    3.88
   0   6   6   42.91    3.20
   0  -6   6   41.74    3.77
   0   6   6   44.89    3.21
   0   6  -6   44.12    3.19
   0  -6   6   43.35    3.55
   0   6  -6   47.51    3.21
   0  -6  -6   41.91    3.23
   0  -6   7  614.12   21.86
   0  -6   7  547.38   20.27
   0  -6   7  572.08   21.96
   0   6   7  574.01   20.51
   0   6  -7  549.79   20.08
   0  -6   7  553.00   20.80
   0  -6  -7  511.74   20.17
   0   6   8    9.54    1.10
   0  -6   8    8.85    2.38
   0  -6   8    9.95    1.96
   0   6   8    8.78    1.84
   0  -6   8   11.78    2.09
   0   6   8   10.10    1.13
   0  -6   8    8.52    2.20
   0   6   8   12.25    1.22
   0  -6   8    7.74    1.03
   0  -6  -8    7.24    1.76
   0   6  -8    8.89    1.75
   0  -6   8    9.98    1.05
   0   6   9  972.24   30.40
   0   6   9  979.91   30.36
   0  -6   9  954.64   30.21
   0  -6   9 1013.40   34.79
   0   6   9  954.46   30.37
   0   6  -9  931.18   30.17
   0  -6   9  947.20   30.41
   0  -6   9  945.62   30.22
   0   6   9  939.71   30.11
   0   6   9  934.14   30.08
   0  -6   9  924.28   30.16
   0   6  -9  936.40   33.27
   0  -6   9  886.51   33.44
   0   6   9  959.32   30.02
   0   6   9  938.07   33.67
   0  -6   9  910.63   33.47
   0  -6  10  320.63   11.02
   0   6  10  315.09   10.88
   0  -6  10  304.48   11.16
   0   6  10  326.10   10.82
   0   6  10  328.81   11.20
   0   6  10  324.98   11.22
   0  -6  10  283.46   13.82
   0   6  10  293.10   14.04
   0  -6  10  313.55   10.93
   0   6 -10  311.22   10.92
   0  -6 -10  287.08   15.44
   0   6  10  335.86   11.21
   0   6  10  325.77   11.15
   0  -6  10  310.89   14.65
   0  -6  11    6.10    1.14
   0  -6  11    6.93    1.14
   0  -6  11    6.42    1.00
   0  -6 -11    7.43    2.87
   0  -6  11    6.31    2.22
   0   6  11    4.61    1.64
   0   6  11    6.87    1.13
   0   6  11    5.57    0.92
   0  -6  11    5.03    0.90
   0   6  11    6.31    1.12
   0   6  11    6.02    1.16
   0  -6  11    4.38    1.01
   0   6  11    6.31    0.99
   0   6  12    3.90    1.10
   0  -6  12    4.03    1.05
   0  -6  12    3.80    1.07
   0   6  12    2.50    0.79
   0  -6  12    2.89    0.79
   0  -6  12    3.23    0.96
   0   6  12    3.66    0.96
   0  -6 -12    2.85    2.21
   0  -6  12    3.56    0.88
   0  -6  12    2.93    1.95
   0   6  12    2.65    0.97
   0   6  12    3.76    1.07
   0  -6  13  282.07    9.69
   0  -6  13  265.21    9.78
   0  -6  13  268.98    9.40
   0   6  13  280.12    9.73
   0   6  13  277.27    9.69
   0   6  13  274.51    9.66
   0   6  13  272.10    9.65
   0  -6  13  267.09    9.30
   0  -6  13  244.88    9.21
   0   6  13  279.48    9.69
   0  -6  13  281.10    9.64
   0   6  13  294.66    9.41
   0  -6  13  256.47    9.30
   0  -6  14   27.77    1.65
   0   6  14   31.78    1.70
   0  -6  14   26.93    1.57
   0   6  14   33.69    2.00
   0   6  14   31.42    1.93
   0  -6  14   32.42    1.92
   0   6  14   33.57    1.97
   0  -6  14   27.23    1.64
   0   6  14   29.42    1.66
   0   6  14   30.95    1.92
   0  -6  14   29.07    1.95
   0  -6  14   31.99    1.90
   0   6  14   30.83    1.92
   0   6  15   11.48    1.08
   0  -6  15    9.23    0.75
   0   6  15   10.14    1.02
   0  -6  15    9.17    0.93
   0   6  15   11.42    1.07
   0   6  15    8.82    1.01
   0  -6  15   10.39    1.09
   0  -6  16   15.36    1.02
   0   6  16   14.53    0.99
   0   6  16   14.67    0.97
   0  -7   0    1.03    0.84
   0  -7   0    0.64    0.75
   0  -7   0    1.09    1.12
   0   7   0   -0.38    0.97
   0  -7   1 1440.74   45.38
   0  -7  -1 1435.79   45.77
   0  -7   1 1441.94   46.12
   0   7  -1 1327.89   45.83
   0  -7  -1 1342.68   44.82
   0  -7   2  218.85    9.04
   0  -7   2  212.99    9.53
   0  -7  -2  209.01    8.93
   0   7  -2  203.72    9.15
   0   7   2  201.22    9.19
   0   7   2  204.55    8.51
   0  -7  -2  208.94    7.99
   0  -7   3  192.81    8.68
   0  -7  -3  199.12    8.29
   0  -7   3  212.26    9.45
   0   7  -3  173.45    8.53
   0   7   3  193.51    8.82
   0   7   3  191.86    8.12
   0  -7  -4 1233.81   42.44
   0   7   4 1339.50   41.53
   0  -7   4 1332.08   44.02
   0   7   4 1352.21   43.83
   0   7  -4 1280.17   43.52
   0   7  -4 1318.58   41.25
   0   7   4 1330.43   43.09
   0  -7   5   86.90    5.77
   0  -7   5   82.64    5.53
   0   7   5   78.50    4.00
   0   7   5   82.52    5.06
   0   7  -5   80.02    4.92
   0   7  -5   87.49    3.98
   0   7   5   81.15    4.78
   0   7   6   67.80    3.88
   0  -7   6   61.31    4.94
   0   7  -6   67.54    3.78
   0  -7   6   67.43    4.84
   0  -7   6   63.72    5.14
   0   7  -6   57.33    4.14
   0   7   6   73.39    4.52
   0   7   7   58.03    2.78
   0   7   7   56.46    3.86
   0  -7   7   63.29    5.19
   0  -7   7   64.73    5.22
   0   7   8  710.80   22.76
   0  -7   8  701.49   22.52
   0   7  -8  702.68   22.64
   0  -7   8  676.58   22.64
   0  -7   8  689.80   26.05
   0   7   8  650.85   22.70
   0  -7   8  697.17   22.66
   0  -7   8  736.66   22.86
   0  -7   8  701.34   26.92
   0   7   8  700.23   25.07
   0  -7   8  701.54   27.27
   0   7   8  721.61   22.76
   0   7   9   96.64    4.17
   0  -7   9   94.16    4.12
   0  -7   9   87.67    3.92
   0   7   9   92.50    5.92
   0  -7   9   94.02    7.16
   0  -7   9   96.85    4.01
   0   7   9   91.25    3.77
   0  -7   9   86.58    4.02
   0   7   9   96.13    4.14
   0   7   9   98.26    4.14
   0   7   9   91.49    3.80
   0  -7   9   98.54    7.07
   0  -7   9   89.70    4.03
   0  -7  10  233.16   12.69
   0   7  10  231.98    8.23
   0   7  10  243.36    8.61
   0  -7 -10  223.79   13.21
   0   7  10  241.55    8.65
   0  -7  10  226.35    8.39
   0  -7  10  229.78    8.57
   0  -7  10  227.56    8.40
   0  -7  10  237.41    8.45
   0   7  10  237.46    8.64
   0  -7  10  250.07   12.52
   0  -7  11    8.48    1.20
   0  -7  11    8.95    1.16
   0   7  11    7.84    1.11
   0   7  11    8.33    1.01
   0  -7  11    7.92    1.07
   0   7  11    7.53    1.19
   0  -7 -11   10.02    3.07
   0   7  11    8.64    0.92
   0  -7  11    8.07    1.06
   0   7  11    7.81    1.18
   0   7  11    8.14    1.25
   0   7  12   56.90    2.82
   0   7  12   53.47    2.45
   0   7  12   54.18    2.85
   0   7  12   48.54    2.77
   0  -7  12   50.22    2.65
   0  -7  12   48.52    2.57
   0   7  12   55.60    2.89
   0   7  12   50.87    2.85
   0  -7  12   53.09    2.76
   0   7  12   56.06    2.81
   0  -7  12   55.36    2.86
   0  -7  12   49.76    2.80
   0   7  13   -0.05    0.22
   0  -7  13   22.31    1.57
   0   7  13   -0.05    0.23
   0  -7  13   21.96    1.57
   0   7  13   22.87    1.50
   0  -7  13   21.34    1.33
   0  -7  13   21.94    1.47
   0   7  13   23.39    1.62
   0   7  13   21.78    1.61
   0   7  13   22.94    1.53
   0   7  13   22.14    1.56
   0  -7  13   22.36    1.39
   0  -7  14   58.60    2.65
   0   7  14   61.37    2.83
   0   7  14   60.69    2.86
   0  -7  14   61.18    2.84
   0   7  14   66.96    2.88
   0  -7  14   60.40    2.88
   0   7  14   61.46    2.89
   0   7  14   61.65    2.87
   0   7  15   87.90    3.41
   0   7  15   83.44    3.39
   0  -7  15   90.22    3.38
   0  -7  15   84.04    3.45
   0   7  15   85.54    3.40
   0   7  15   85.75    3.46
   0   7  15   90.66    3.43
   0   7  16    3.79    0.52
   0   7  16    3.74    0.53
   0   7  16    3.19    0.50
   0  -7  16    2.78    0.40
   0  -7  16    2.96    0.37
   0  -7  16    3.21    0.49
   0  -8   0 1165.08   36.46
   0  -8   0 1026.95   36.55
   0   8   0 1063.50   37.45
   0  -8   0 1138.70   37.52
   0  -8   1  692.58   23.19
   0  -8  -1  620.04   22.51
   0   8  -1  631.62   23.69
   0  -8  -1  656.26   23.64
   0  -8   1  696.53   24.15
   0  -8   2  863.13   29.02
   0   8   2  809.67   28.30
   0   8   2  815.52   29.46
   0   8  -2  797.00   29.24
   0  -8  -2  868.35   29.17
   0  -8   2  872.67   29.94
   0  -8   3  318.61   13.04
   0   8   3  313.97   12.25
   0   8  -3  298.98   12.98
   0   8   3  312.99   13.21
   0  -8   3  332.61   13.90
   0  -8  -3  306.43   12.51
   0  -8   4  109.06    6.40
   0   8   4  106.59    5.72
   0   8  -4  100.46    6.10
   0   8   4  106.39    6.27
   0  -8   4  112.67    7.03
   0  -8   5  467.85   18.30
   0   8   5  454.16   17.70
   0   8  -5  442.02   17.46
   0   8   5  448.18   16.98
   0   8   6   79.47    5.20
   0   8  -6   67.95    4.87
   0   8   6   79.57    3.34
   0  -8   6   79.71    5.61
   0  -8   6   78.61    3.36
   0  -8   6   80.04    6.10
   0  -8   6   72.70    5.64
   0  -8   7  139.38    5.33
   0  -8   7  141.15    8.66
   0  -8   7  141.15    8.22
   0   8   7  138.99    5.41
   0  -8   7  152.63    5.57
   0  -8   7  152.27    9.05
   0   8   7  142.37    5.52
   0  -8   7  151.32    5.60
   0   8   7  143.40    5.56
   0  -8   8   -0.35    1.12
   0   8   8    1.61    0.89
   0   8   8    0.73    0.82
   0  -8   8    1.06    0.78
   0   8   8    4.47    0.95
   0  -8   8    0.14    0.64
   0  -8   8    0.32    0.60
   0  -8   8   -0.76    1.55
   0  -8   8    0.38    1.60
   0  -8   9  662.29   21.50
   0  -8   9  682.90   26.70
   0   8   9  691.74   21.49
   0   8   9  670.09   21.76
   0  -8   9  664.21   21.68
   0   8   9  659.43   21.76
   0  -8   9  621.27   21.55
   0  -8   9  685.26   21.85
   0  -8   9  653.02   26.62
   0   8   9  663.20   21.69
   0   8   9  639.20   21.61
   0   8  10   19.05    1.64
   0  -8  10   16.18    1.53
   0  -8  10   16.19    1.50
   0  -8  10   16.38    1.49
   0  -8  10   21.90    3.56
   0  -8  10   15.66    3.14
   0   8  10   21.28    1.72
   0   8  10   17.54    1.62
   0   8  10   16.42    1.55
   0   8  10   18.43    1.45
   0  -8  10   16.15    1.63
   0  -8  10   16.86    1.45
   0  -8  11    3.91    0.90
   0  -8  11    0.42    1.40
   0   8  11    1.45    0.80
   0   8  11    2.62    0.95
   0  -8  11    2.24    0.85
   0  -8  11    1.35    0.82
   0  -8  11    1.53    0.78
   0  -8  11    3.50    0.90
   0  -8  11    1.58    0.84
   0   8  11    1.42    0.72
   0   8  11    1.52    0.84
   0  -8  12    7.23    1.07
   0  -8  12    6.59    1.00
   0  -8  12    4.63    0.79
   0   8  12    6.46    0.98
   0   8  12    5.56    1.08
   0  -8  12    6.15    0.96
   0   8  12    5.25    1.10
   0  -8  12    5.68    0.98
   0   8  12    7.27    1.09
   0   8  12    5.69    0.96
   0  -8  13   38.52    2.20
   0   8  13   45.24    2.22
   0   8  13   40.22    2.17
   0  -8  13   41.43    2.11
   0   8  13   42.05    2.30
   0   8  13   40.93    2.33
   0  -8  13   41.77    2.17
   0   8  13   40.07    2.28
   0   8  14   79.35    3.12
   0   8  14   75.04    3.22
   0   8  14   76.86    3.25
   0  -8  14   77.64    3.24
   0   8  14   79.18    3.16
   0   8  14   72.61    3.18
   0  -8  14   73.49    3.05
   0  -8  14   72.35    3.15
   0   8  15    4.93    0.69
   0   8  15    5.19    0.72
   0   8  15    3.52    0.66
   0   8  15    4.64    0.63
   0  -8  15    4.50    0.61
   0  -8  15    5.34    0.66
   0  -8  15    4.54    0.50
   0   8  15    4.04    0.56
   0   8  16   34.67    1.39
   0  -9   0   -0.27    1.26
   0  -9   0   -0.21    0.92
   0   9   0    0.27    1.14
   0  -9   1 1303.22   45.23
   0  -9  -1 1331.60   44.41
   0   9   1 1350.34   44.66
   0  -9   1 1418.35   46.32
   0  -9  -1 1422.03   46.00
   0  -9   1 1437.92   45.16
   0   9   1 1241.01   45.67
   0   9  -1 1319.61   45.89
   0   9   2  168.44    7.84
   0  -9   2  178.60    9.22
   0  -9  -2  175.52    8.67
   0  -9   2  179.49    8.44
   0   9  -2  148.24    8.40
   0   9   2  155.02    8.63
   0   9   3  803.68   28.14
   0  -9  -3  828.65   28.91
   0  -9   3  864.32   30.42
   0  -9   3  836.62   29.13
   0   9   3  797.88   29.42
   0   9  -3  763.50   29.09
   0   9   4  600.71   21.94
   0   9  -4  588.34   22.87
   0   9   4  582.20   23.00
   0  -9   4  610.02   22.97
   0   9   5   29.49    1.82
   0   9  -5   33.16    3.44
   0   9   5   34.36    3.52
   0   9   5   29.32    2.94
   0  -9   5   27.17    3.36
   0  -9   5   33.72    1.87
   0   9   6    0.80    0.69
   0   9   6    0.92    0.74
   0   9   6    2.27    0.62
   0   9   6    1.89    1.13
   0  -9   6    0.81    0.66
   0  -9   6    0.39    1.79
   0  -9   6    0.94    0.63
   0  -9   6   -0.33    1.31
   0   9   7   62.10    2.97
   0   9   7   59.07    2.96
   0  -9   7   70.02    5.71
   0  -9   7   62.12    2.98
   0  -9   7   68.41    6.09
   0   9   7   56.89    2.80
   0  -9   7   60.47    2.96
   0  -9   8  179.27    6.80
   0  -9   8  183.27   10.58
   0  -9   8  203.13    7.26
   0  -9   8  177.06    6.81
   0   9   8  181.47    6.86
   0  -9   8  168.74    6.52
   0  -9   8  200.79   11.20
   0   9   8  180.46    6.82
   0  -9   9   -0.07    0.64
   0  -9   9    0.41    1.67
   0  -9   9    0.43    1.83
   0   9   9    1.28    0.84
   0   9   9    0.79    0.91
   0   9   9    0.90    0.61
   0   9   9    7.83    1.18
   0  -9   9    0.08    0.78
   0  -9   9    0.86    0.72
   0  -9   9    6.71    1.38
   0  -9  10   67.74    3.19
   0   9  10   68.47    3.37
   0   9  10   67.07    3.35
   0  -9  10   67.81    3.35
   0  -9  10   69.08    6.17
   0  -9  10   65.45    6.06
   0  -9  10   70.09    3.16
   0   9  10   65.70    3.29
   0   9  10   64.81    3.30
   0   9  10   69.38    3.43
   0  -9  10   73.80    3.33
   0  -9  10   67.74    3.41
   0   9  10   70.66    3.10
   0  -9  11   19.14    1.59
   0  -9  11   20.09    1.59
   0   9  11   20.64    1.66
   0   9  11   21.37    1.67
   0   9  11   21.01    1.62
   0   9  11   19.71    1.64
   0   9  11   20.41    1.45
   0   9  11   21.19    1.52
   0  -9  11   17.35    1.55
   0  -9  11   19.33    1.54
   0  -9  11   17.38    1.52
   0  -9  11   15.78    1.41
   0   9  12    2.08    0.78
   0  -9  12    2.28    0.84
   0  -9  12    1.26    0.74
   0   9  12    1.54    0.60
   0  -9  12    1.01    0.67
   0   9  12    1.53    0.72
   0   9  12    0.86    0.82
   0  -9  12    0.96    0.66
   0  -9  12    1.07    0.77
   0   9  12    1.57    0.88
   0   9  13   69.15    2.71
   0  -9  13   53.23    2.42
   0   9  13   59.78    2.82
   0   9  13   68.88    2.76
   0   9  13   60.76    2.84
   0  -9  13   65.28    2.74
   0  -9  13   64.43    2.79
   0  -9  13   57.59    2.68
   0   9  14   32.52    1.71
   0   9  14   32.48    1.58
   0   9  14   31.77    1.69
   0  -9  14   32.85    1.63
   0  -9  14   30.81    1.58
   0  -9  15   64.30    2.57
   0   9  15   81.01    2.64
   0   9  15   91.74    2.85
   0   9  15   91.62    2.88
   0   9 -15   52.44    2.53
   0  -9  15   94.17    2.86
   0   9  15   88.99    2.83
   0 -10   0 1744.19   56.76
   0 -10   0 1790.20   58.26
   0  10   0 1623.55   57.72
   0 -10   1   18.66    2.94
   0 -10  -1   17.53    2.87
   0  10   1   18.65    2.37
   0 -10   1   17.37    2.55
   0  10  -1   13.51    2.48
   0  10   1   14.66    2.53
   0  10  -2  457.31   19.70
   0  10   2  466.00   19.85
   0 -10  -2  526.19   20.05
   0 -10   2  523.32   20.75
   0  10   2  480.43   16.15
   0  10   2  500.93   18.66
   0 -10   2  492.54   19.61
   0 -10   2  561.91   19.66
   0  10   3   97.70    5.82
   0 -10   3  109.83    7.55
   0 -10   3   97.80    6.63
   0 -10   3  113.29    6.76
   0 -10   3  103.74    4.14
   0  10   3   88.59    6.54
   0  10  -3  103.06    6.80
   0  10   3  104.90    4.20
   0 -10   3  107.50    4.23
   0 -10   4  155.22    8.43
   0 -10   4  146.21    5.41
   0 -10   4  144.32    5.46
   0  10   4  142.66    5.43
   0  10   4  144.92    5.36
   0  10   4  138.27    7.31
   0  10   4  137.11    5.22
   0  10  -4  141.60    5.39
   0  10   4  132.54    8.25
   0  10  -4  140.28    8.25
   0 -10   4  167.22    9.64
   0  10  -4  140.16    5.45
   0 -10   5   23.02    1.56
   0  10  -5   20.94    1.64
   0 -10   5   23.17    3.10
   0 -10   5   25.57    1.68
   0  10   5   24.08    2.71
   0  10   5   22.42    1.62
   0  10   5   23.19    1.49
   0  10   5   23.51    1.63
   0  10   5   15.22    2.72
   0  10   6  124.07    4.87
   0  10   6  116.40    4.69
   0 -10   6  123.19    4.90
   0 -10   6  118.06    7.83
   0  10   6  124.16    4.94
   0 -10   6  125.76    4.88
   0  10   7    1.49    0.85
   0 -10   7    3.54    2.01
   0 -10   7    3.34    0.94
   0 -10   7    1.86    1.65
   0  10   7    2.49    1.00
   0 -10   7    2.02    0.85
   0 -10   8    6.73    1.11
   0 -10   8    7.85    2.33
   0 -10   8    6.04    1.09
   0 -10   8    8.51    2.54
   0 -10   8    9.95    1.56
   0  10   8    7.70    1.19
   0  10   8    6.79    1.11
   0 -10   9   71.62    3.57
   0 -10   9   63.05    6.14
   0 -10   9   68.25    3.27
   0 -10   9   69.29    3.27
   0 -10   9   54.25    5.48
   0  10   9   64.48    3.19
   0  10   9   63.05    3.22
   0  10  10    4.48    1.09
   0  10  10    5.21    0.99
   0 -10  10    5.10    1.20
   0 -10  10    5.34    1.04
   0  10  10    6.13    1.05
   0  10  10    5.13    0.81
   0 -10  10    6.11    1.13
   0 -10  10    5.09    0.99
   0  10  10    4.95    1.03
   0 -10  10    3.23    0.73
   0  10  11    1.97    0.95
   0  10  11    0.94    0.69
   0  10  11    1.58    0.62
   0 -10  11    1.14    0.82
   0 -10  11    1.86    0.91
   0 -10  11    2.44    0.89
   0  10  11    1.62    0.88
   0 -10  11    1.82    0.85
   0  10  11    1.82    0.88
   0 -10  11    0.89    0.62
   0 -10  12   50.65    2.35
   0 -10  12   51.30    2.52
   0 -10  12   48.28    2.39
   0 -10  12   50.35    2.46
   0  10  12   47.75    2.48
   0  10  12   53.04    2.52
   0  10  12   52.82    2.28
   0 -10  12   41.91    2.18
   0  10  12   49.30    2.50
   0  10  12   51.21    2.44
   0 -10  13   43.63    2.02
   0  10 -13   39.24    2.08
   0  10  13   43.14    2.13
   0 -10  13   46.70    2.12
   0 -10  13   38.87    1.84
   0 -10  13   46.80    2.18
   0  10  13   44.40    2.14
   0  10  13   43.92    2.11
   0  10  14   93.29    3.60
   0  10 -14   96.17    3.63
   0  10  14  103.13    3.65
   0 -10  14  102.88    3.57
   0  11   0    3.01    1.35
   0 -11   0    2.20    1.58
   0 -11  -1  266.76   12.84
   0 -11   1  260.87   13.00
   0  11  -1  237.20    8.58
   0  11   1  250.18    8.76
   0 -11   1  261.11    8.83
   0  11   1  243.59   11.16
   0 -11   2   32.90    1.97
   0 -11  -2   33.15    3.92
   0 -11   2   26.22    3.84
   0  11   2   31.16    1.77
   0  11   2   30.76    1.90
   0  11  -2   32.34    1.81
   0  11   2   30.96    3.13
   0 -11   2   28.47    3.44
   0  11  -2   30.33    1.81
   0 -11   3  151.27    9.47
   0 -11   3  148.41    5.52
   0  11   3  144.36    5.40
   0  11  -3  140.83    5.50
   0  11   3  144.04    5.55
   0  11  -3  136.75    5.38
   0 -11   3  153.79    5.64
   0 -11   3  145.08    8.66
   0  11   3  138.28    7.45
   0 -11   3  145.41    8.19
   0 -11   4  190.06   11.23
   0 -11   4  192.20    6.83
   0  11   4  185.80    6.70
   0  11  -4  183.44    6.83
   0  11   4  181.98    6.83
   0  11   4  176.69    6.54
   0  11  -4  181.80    6.71
   0 -11   4  185.65    6.85
   0 -11   4  189.09   10.30
   0 -11   4  194.76   10.00
   0 -11   5  108.10    7.59
   0  11   5  113.22    4.56
   0 -11   5  107.94    4.47
   0  11  -5  111.07    4.56
   0 -11   5  108.43    4.57
   0 -11   5  107.66    4.34
   0  11   5  101.79    4.20
   0  11  -5  110.58    4.43
   0 -11   5  123.08    8.65
   0 -11   5  110.14    7.30
   0  11   5  109.24    4.40
   0  11  -6   50.92    2.74
   0 -11   6   53.25    2.80
   0 -11   6   52.55    2.66
   0  11  -6   56.64    2.71
   0  11   6   51.03    2.50
   0 -11   6   44.27    4.65
   0 -11   6   50.73    5.13
   0 -11   6   56.13    2.79
   0  11   6   53.18    2.77
   0  11   6   50.09    2.63
   0  11   7    0.38    0.83
   0 -11   7    1.46    0.86
   0  11  -7    0.33    0.71
   0 -11   7   -0.16    0.77
   0 -11   7    1.08    1.21
   0 -11   7    1.38    0.76
   0  11  -7    1.62    0.77
   0  11   7    0.41    0.75
   0 -11   7    1.11    1.24
   0 -11   7   -0.83    1.52
   0 -11   7    1.87    2.33
   0 -11   8    1.38    1.98
   0  11  -8    1.63    0.80
   0 -11   8    0.67    0.77
   0  11   8    0.75    0.72
   0 -11   8    1.00    0.79
   0 -11   8    1.70    1.92
   0 -11   8    1.51    1.63
   0  11   8    1.13    0.87
   0  11   8    0.46    0.94
   0 -11   8    0.48    1.20
   0 -11   8    1.92    0.92
   0 -11   9    8.36    1.40
   0  11   9    5.96    1.14
   0  11   9    6.29    1.05
   0  11   9    7.38    1.05
   0 -11   9    5.86    1.20
   0  11  -9    6.28    1.07
   0 -11   9    8.12    1.11
   0 -11   9    7.18    1.06
   0 -11  10   10.70    1.22
   0  11  10    9.30    1.10
   0  11 -10    9.86    1.18
   0 -11  10   10.15    1.36
   0  11  10    9.14    1.11
   0  11  10    7.79    1.20
   0 -11  10    7.74    1.18
   0 -11  10   11.17    1.18
   0  11  10   10.27    1.27
   0 -11  11   24.23    1.67
   0 -11  11   25.82    1.68
   0 -11  11   25.06    1.68
   0  11 -11   25.00    1.54
   0  11 -11   25.34    1.72
   0  11  11   28.94    1.82
   0  11  11   25.92    1.63
   0  11  11   29.66    1.75
   0 -11  11   30.48    1.78
   0 -11  12    0.04    0.46
   0 -11  12   -0.05    0.65
   0  11  12    0.20    0.61
   0  11 -12   -0.19    0.30
   0 -11  12   -0.05    0.62
   0  11 -12    0.62    0.59
   0  11  12    0.67    0.67
   0  11  12    0.50    0.59
   0 -11  13   75.18    2.84
   0 -11  13   74.53    2.91
   0 -11  13   73.34    2.87
   0  11  13   73.75    2.91
   0  11  13   71.29    2.88
   0  11  13   74.63    2.87
   0  11 -13   69.44    2.85
   0 -11  14    3.66    0.47
   0  11  14    4.72    0.50
   0  11 -14    4.10    0.44
   0 -11  14    4.22    0.42
   0  11  14    4.64    0.47
   0  11  14    4.63    0.49
   0 -12   0   73.30    6.41
   0 -12   0   77.48    3.43
   0  12   0   71.31    3.34
   0  12   0   73.94    5.26
   0 -12   1  122.27    8.51
   0 -12  -1  132.00    8.63
   0  12  -1  118.11    4.72
   0  12  -1  130.96    7.52
   0  12   1  122.63    7.08
   0 -12   1  130.96    5.05
   0 -12   1  121.52    4.99
   0  12   1  122.81    4.95
   0  12   2    3.59    0.95
   0  12  -2    3.45    0.76
   0 -12   2    3.05    0.86
   0  12  -2    5.16    0.83
   0  12   2    3.36    0.75
   0 -12   2    3.47    2.24
   0 -12   3   20.19    3.67
   0  12   3   16.02    1.27
   0 -12   3   20.49    3.07
   0 -12   3   16.75    1.40
   0  12   3   15.83    1.45
   0 -12   3   17.96    1.46
   0  12  -3   15.28    1.31
   0  12  -3   15.91    1.29
   0  12   4   74.66    3.31
   0 -12   4   77.77    7.04
   0  12  -4   77.04    3.35
   0  12   4   72.36    3.48
   0 -12   4   72.90    6.00
   0 -12   4   76.24    3.54
   0  12  -4   79.92    3.47
   0 -12   4   79.51    3.46
   0 -12   5   16.72    3.50
   0 -12   5   18.50    1.54
   0  12  -5   16.78    1.45
   0 -12   5   17.15    1.50
   0  12  -5   16.83    1.37
   0 -12   5   19.74    3.15
   0  12   5   18.38    1.57
   0  12   5   17.59    1.42
   0 -12   6   34.70    2.14
   0 -12   6   35.38    2.20
   0 -12   6   36.37    4.37
   0  12   6   34.10    2.17
   0 -12   6   37.59    2.03
   0  12   6   36.20    2.07
   0  12  -6   32.77    1.95
   0  12  -6   36.99    2.16
   0  12   7  221.30    8.03
   0  12  -7  207.16    7.69
   0  12   7  217.64    7.79
   0 -12   7  225.02    7.96
   0 -12   7  218.48    7.79
   0  12   7  217.46    8.00
   0  12   7  217.24    7.95
   0 -12   7  213.63    8.32
   0 -12   7  223.44    8.04
   0  12  -7  221.29    7.96
   0 -12   8    7.97    1.13
   0  12   8    6.58    0.94
   0  12  -8    6.60    0.89
   0  12  -8    8.54    1.09
   0  12   8    6.43    1.16
   0  12   8    6.19    1.04
   0  12   8    5.94    0.92
   0 -12   8    6.61    1.15
   0 -12   8    9.30    1.52
   0 -12   8    6.37    0.99
   0 -12   9    1.15    0.75
   0  12   9    1.55    0.70
   0  12  -9    0.68    0.59
   0  12  -9    1.00    0.74
   0  12   9    1.72    0.68
   0  12   9    0.81    0.80
   0  12   9    0.97    0.72
   0 -12   9    2.82    0.99
   0 -12   9    1.71    1.11
   0 -12   9    0.99    0.86
   0 -12   9    1.88    0.72
   0 -12  10    1.69    0.81
   0 -12  10    2.57    0.95
   0  12  10    0.50    0.62
   0  12 -10   -0.13    0.28
   0 -12  10    2.04    0.73
   0  12 -10    1.83    0.72
   0 -12  10    1.72    0.85
   0  12  10    2.20    0.80
   0  12  10    1.39    0.85
   0  12  10    1.29    0.63
   0  12 -11   30.41    1.69
   0 -12  11   30.27    1.74
   0  12  11   34.04    1.71
   0 -12  11   31.60    1.77
   0 -12  11   29.49    1.64
   0 -12  11   30.47    1.70
   0 -12  11   29.85    1.74
   0  12  11   31.22    1.65
   0 -12  12   32.73    1.61
   0  12  12   33.25    1.65
   0 -12  12   33.03    1.65
   0  12 -12   31.02    1.56
   0  12  12   32.63    1.57
   0 -12  13    0.23    0.34
   0 -12  13    0.12    0.34
   0 -12  13    0.46    0.39
   0  12 -13    0.14    0.29
   0  12  13    0.17    0.32
   0  12  13    0.23    0.40
   0 -13   0    0.66    0.90
   0 -13   0   -1.31    1.83
   0  13   0    3.37    0.90
   0  13  -1   27.64    1.66
   0  13  -1   30.12    3.40
   0 -13   1   25.36    3.89
   0  13  -1   28.04    1.84
   0  13   1   29.02    1.88
   0 -13   1   27.69    1.87
   0 -13   1   26.60    1.93
   0  13  -2   73.93    3.20
   0 -13   2   77.02    6.79
   0 -13   2   75.60    3.53
   0 -13   2   73.55    3.44
   0  13   2   74.78    3.44
   0  13  -2   72.42    5.55
   0 -13   3   38.73    2.24
   0 -13   3   38.59    5.06
   0 -13   3   40.72    2.13
   0  13  -3   34.82    1.97
   0  13   3   31.15    1.85
   0 -13   3   33.88    2.27
   0  13   3   34.03    2.13
   0 -13   4   45.10    2.50
   0 -13   4   43.67    5.33
   0 -13   4   44.92    2.38
   0  13  -4   43.47    2.19
   0  13   4   46.09    2.48
   0  13  -4   45.13    2.34
   0 -13   4   45.04    2.64
   0  13   4   40.98    2.18
   0 -13   5   37.45    2.09
   0  13  -5   37.63    2.10
   0  13  -5   34.16    1.90
   0 -13   5   36.26    2.62
   0 -13   5   36.72    2.19
   0  13   5   37.23    2.19
   0 -13   5   39.31    2.41
   0  13   5   33.52    1.92
   0 -13   6  265.62    9.33
   0  13  -6  269.93    9.30
   0  13   6  271.86    9.53
   0  13  -6  250.31    9.02
   0 -13   6  280.81    9.53
   0  13   6  269.90    9.45
   0 -13   6  277.89    9.66
   0  13   6  262.77    9.14
   0  13   7    6.52    1.02
   0  13   7    6.46    1.11
   0  13  -7    5.60    0.93
   0  13   7    6.75    0.89
   0 -13   7    5.41    1.00
   0  13   7    5.69    1.00
   0 -13   7    7.34    1.28
   0 -13   7    6.15    0.82
   0 -13   7    6.52    1.02
   0  13  -8   64.18    2.87
   0  13   8   63.22    2.96
   0  13   8   61.86    2.77
   0 -13   8   62.76    3.25
   0 -13   8   67.45    3.08
   0 -13   8   61.62    2.77
   0  13   8   61.99    2.99
   0 -13   8   64.10    2.94
   0  13   8   62.95    2.83
   0  13   8   62.25    2.99
   0 -13   9    3.49    0.83
   0 -13   9    2.37    0.94
   0  13  -9    3.16    0.71
   0  13   9    3.29    0.68
   0 -13   9    3.55    1.06
   0 -13   9    3.32    0.84
   0  13   9    2.49    0.65
   0  13   9    3.28    0.81
   0  13   9    1.95    0.85
   0 -13   9    2.35    0.66
   0 -13  10  106.88    3.90
   0 -13  10  102.28    4.07
   0  13  10  102.33    4.01
   0  13  10  106.36    3.89
   0  13  10  101.26    3.86
   0  13  10  103.94    4.05
   0 -13  10  110.48    4.12
   0 -13  10  108.66    4.05
   0  13 -10   95.24    3.85
   0 -13  10  105.24    4.10
   0 -13  11    5.00    0.63
   0 -13  11    4.24    0.72
   0 -13  11    5.89    0.76
   0  13  11    6.36    0.64
   0  13  11    5.34    0.71
   0  13 -11    5.50    0.61
   0 -13  12   29.99    1.33
   0 -13  12   28.78    1.21
   0  13  12   27.75    1.29
   0  13  12   25.01    1.12
   0 -13  12   30.10    1.31
   0  14   0   88.55    3.87
   0 -14   0   93.03    3.91
   0 -14  -1   57.53    3.05
   0  14   1   61.75    3.02
   0  14  -1   70.49    3.10
   0 -14   1   67.22    3.15
   0 -14   2   21.09    1.62
   0  14   2   23.11    1.70
   0  14  -2   25.24    1.68
   0 -14   2   24.77    1.84
   0  14   3   43.92    2.38
   0  14  -3   43.99    2.27
   0 -14   3   44.20    2.50
   0  14  -3   38.34    2.04
   0 -14   3   44.20    2.35
   0 -14   3   42.51    2.67
   0  14  -4   43.67    2.23
   0  14   4   42.97    2.38
   0 -14   4   43.36    2.21
   0 -14   4   41.20    2.45
   0  14  -4   40.59    2.10
   0 -14   4   42.60    2.75
   0 -14   4   43.84    2.36
   0  14   5  195.31    7.08
   0 -14   5  200.75    7.29
   0 -14   5  192.46    6.90
   0 -14   5  195.95    7.45
   0 -14   5  194.71    7.08
   0  14  -5  184.52    6.78
   0  14  -6    2.04    0.64
   0  14   6    1.65    0.90
   0  14   6    1.02    0.77
   0 -14   6    2.07    1.00
   0 -14   6    0.17    1.12
   0 -14   6    1.76    0.78
   0 -14   6    1.24    0.69
   0  14   6    0.59    0.78
   0  14   7  189.03    6.69
   0 -14   7  188.10    6.83
   0  14   7  181.98    6.61
   0  14  -7  174.33    6.35
   0 -14   7  188.71    6.55
   0 -14   7  183.33    6.65
   0  14   7  183.12    6.62
   0  14   7  177.38    6.41
   0 -14   8    7.95    0.69
   0  14   8    7.06    0.87
   0  14   8    6.19    0.94
   0  14   8    7.04    0.77
   0 -14   8    7.72    0.94
   0 -14   8    7.12    1.20
   0 -14   8    6.98    0.87
   0  14   8    7.11    0.92
   0 -14   8    7.39    1.05
   0  14   9   47.10    2.08
   0  14   9   48.72    2.29
   0  14   9   51.76    2.32
   0 -14   9   53.29    2.37
   0 -14   9   47.82    2.00
   0 -14   9   50.59    2.27
   0 -14   9   54.58    2.47
   0  14   9   52.91    2.30
   0 -14  10    3.24    0.70
   0 -14  10    2.43    0.40
   0 -14  10    3.00    0.63
   0 -14  10    3.61    0.68
   0 -14  10    3.09    0.59
   0  14  10    3.42    0.60
   0 -14  11   97.63    3.28
   0  14  11   96.63    3.26
   0 -15   0    0.47    0.88
   0  15   0    0.18    0.64
   0 -15   1   38.14    2.10
   0 -15  -1   34.87    2.07
   0 -15   1   39.06    2.32
   0  15  -1   38.90    2.05
   0  15   1   38.17    2.08
   0 -15   2   13.39    1.30
   0  15  -2   14.87    1.22
   0  15   2   14.80    1.29
   0 -15   2   14.17    1.17
   0 -15   2   14.75    1.58
   0 -15  -3    0.61    0.97
   0 -15   3    0.31    1.08
   0 -15   3    0.40    0.63
   0  15   3    1.26    0.77
   0  15  -3    0.05    0.59
   0 -15   3    0.78    0.88
   0 -15   4   82.97    3.38
   0 -15   4   82.50    3.77
   0  15   4   75.08    3.38
   0  15  -4   78.26    3.20
   0 -15   4   78.87    3.50
   0  15   5    9.77    1.07
   0  15   5    9.97    1.11
   0  15   5    8.09    0.95
   0  15  -5    8.52    0.87
   0 -15   5    9.07    1.15
   0 -15   5    8.63    0.88
   0 -15   5    8.57    1.31
   0 -15   5   11.09    1.07
   0  15   6  139.87    5.18
   0  15  -6  130.55    4.83
   0 -15   6  145.55    5.34
   0 -15   6  144.06    5.48
   0 -15   6  139.65    5.17
   0  15   6  146.99    5.24
   0 -15   6  137.68    4.98
   0  15   6  144.37    5.16
   0 -15   7    6.15    0.75
   0 -15   7    7.85    1.04
   0  15   7    7.30    0.91
   0  15   7    7.26    0.83
   0 -15   7    5.44    0.95
   0  15   7    7.64    0.89
   0 -15   7    6.86    0.89
   0 -15   8   35.87    1.73
   0  15   8   35.52    1.66
   0  15   8   35.56    1.71
   0  15   8   38.37    1.73
   0 -15   8   33.74    1.84
   0 -15   8   35.10    1.81
   0 -15   8   32.45    1.56
   0 -15   9    2.23    0.45
   0  15   9    2.04    0.47
   0  15   9    2.52    0.53
   0 -15   9    2.50    0.65
   0 -15   9    2.15    0.53
   0  15  10   75.29    2.66
   0 -15  10   74.18    2.75
   0 -15  10   83.06    2.76
   0  15  10   81.31    2.74
   0 -16   0    3.74    0.85
   0  16   0    2.03    0.65
   0 -16   1    6.96    1.06
   0  16   1    9.05    0.93
   0  16  -1    8.39    0.86
   0 -16   2    3.31    0.73
   0  16  -2    3.15    0.65
   0  16   2    2.45    0.68
   0 -16  -2    2.17    0.91
   0 -16   2    2.61    0.86
   0 -16   3   18.77    1.54
   0 -16   3   22.47    1.41
   0  16   3   23.63    1.40
   0  16  -3   22.79    1.24
   0  16   4    0.35    0.62
   0  16   4    0.52    0.51
   0  16  -4    0.46    0.41
   0 -16  -4    0.51    0.61
   0 -16   4    0.43    0.65
   0  16   4    0.09    0.56
   0 -16   4    0.06    0.86
   0 -16   4    0.04    0.47
   0  16   5   60.24    2.56
   0 -16   5   62.20    2.66
   0  16   5   61.51    2.49
   0 -16   5   62.57    2.82
   0 -16   5   58.10    2.47
   0 -16   5   61.39    2.86
   0  16   5   63.74    2.58
   0 -16   6    0.31    0.73
   0  16   6    0.46    0.49
   0  16   6    0.25    0.55
   0  16   6    0.06    0.45
   0 -16   6    0.12    0.62
   0 -16   6   -0.33    0.52
   0 -16   6    0.42    0.74
   0 -16  -6    0.11    0.61
   0 -16   7   74.60    2.85
   0 -16   7   66.52    2.77
   0 -16   7   71.28    2.92
   0  16   7   74.97    2.75
   0  16   7   75.70    2.75
   0  16   7   72.26    2.67
   0 -16   7   73.96    2.72
   0 -16   8    0.86    0.46
   0  16   8    0.81    0.28
   0  16   8    0.35    0.33
   0 -16   8    0.95    0.48
   0 -16   8    0.37    0.34
   0 -17   0    0.77    0.70
   0  17   0   -0.39    0.40
   0  17   1    3.93    0.55
   0 -17  -1    3.21    0.76
   0 -17   1    4.90    0.90
   0 -17   1    4.22    0.63
   0  17   1    3.61    0.58
   0  17  -1    3.86    0.53
   0  17   2    8.89    0.72
   0  17   2    8.72    0.73
   0 -17   2    9.67    1.09
   0 -17   2    8.17    0.86
   0  17   3    9.04    0.70
   0 -17   3    8.31    0.65
   0  17   3    8.36    0.72
   0 -17   3    9.19    1.04
   0 -17   3    8.73    0.85
   0  17   4   23.22    1.13
   0 -17   4   21.76    1.11
   0  17   4   22.32    1.12
   0 -17   4   22.33    1.30
   0 -17   5    1.38    0.64
   0  17   5    2.51    0.43
   0  17   5    2.23    0.40
   0 -17   5    2.65    0.46
   0 -17   5    2.93    0.62
   0 -17  -5    1.09    0.51
   0 -17   6   45.16    1.87
   0 -17   6   47.14    1.82
   0 -18   0    0.83    0.42
   0 -18   1    0.22    0.39
   0 -18  -1   -0.26    0.54
   0 -18   1    0.08    0.48
   0 -18   2    9.84    0.72
   0 -18  -2    7.31    0.72
   0 -18   3    1.49    0.41
  -1   0  17  172.79    6.27
  -1   0  17  187.40    6.44
  -1   0  17  208.85    6.58
  -1   0  17  215.73    6.63
  -1   0  16    0.63    0.70
  -1   0  16    0.09    0.53
  -1   0  16   -0.12    0.52
  -1   0  16    0.16    0.63
  -1   0  16    0.42    0.61
  -1   0  15  143.07    5.38
  -1   0  15  154.56    5.67
  -1   0  15  149.73    5.83
  -1   0  15  155.18    5.59
  -1   0  15  148.40    5.64
  -1   0  15  145.75    5.76
  -1   0  14   -0.09    0.97
  -1   0  14   -0.07    0.77
  -1   0  14   -0.07    0.85
  -1   0  14   -0.16    0.83
  -1   0  14    0.37    0.71
  -1   0  13  743.94   24.22
  -1   0  13  772.57   24.54
  -1   0  13  748.05   24.51
  -1   0  13  719.62   30.06
  -1   0  13  745.29   24.40
  -1   0  13  755.87   24.39
  -1   0  13  751.50   24.28
  -1   0  13  749.84   24.65
  -1   0  12    0.63    0.80
  -1   0  12    0.77    0.77
  -1   0  12    0.35    0.72
  -1   0  12    0.57    0.74
  -1   0  12    0.37    0.93
  -1   0  12    0.35    1.33
  -1   0  12    0.93    2.00
  -1   0  12    0.83    0.86
  -1   0  12    1.36    0.83
  -1   0  11  389.26   13.39
  -1   0  11  386.37   18.19
  -1   0  11  411.95   13.44
  -1   0  11  396.56   13.25
  -1   0  11  379.65   13.18
  -1   0  11  393.50   13.59
  -1   0  11  385.37   13.47
  -1   0  11  402.81   13.27
  -1   0  11  399.29   13.39
   1   0 -10   -0.34    1.46
  -1   0  10    0.97    0.67
  -1   0  10    2.66    0.68
  -1   0  10    0.33    1.48
  -1   0  10    0.81    0.64
  -1   0  10    0.38    1.46
  -1   0  10   -0.27    0.63
  -1   0  10   -0.08    0.76
   1   0  -9  104.17    6.74
  -1   0   9  123.42    7.55
  -1   0   9  101.92    6.58
  -1   0   9  105.24    5.62
   1   0  -8   -0.25    1.17
  -1   0   8   -0.16    0.93
  -1   0   8    0.49    1.55
  -1   0   8    0.84    1.43
  -1   0   8    0.39    0.52
  -1   0   7  243.75   10.95
   1   0  -7  249.65   10.71
  -1   0   7  237.15    9.10
  -1   0   7  266.52   10.87
  -1   0   7  255.79    9.76
  -1   0   6    0.20    1.07
  -1   0   6    0.76    0.29
  -1   0   6    0.25    0.24
   1   0  -6   -0.50    1.06
  -1   0   6    1.16    1.17
  -1   0   6    0.26    0.43
  -1   0   6    0.69    0.73
  -1   0   6    2.73    1.30
  -1   0   5 1209.37   37.35
  -1   0   5 1173.32   38.38
  -1   0   5 1157.88   38.45
  -1   0   5 1154.36   36.38
   1   0  -5 1129.00   37.93
  -1   0   4    0.31    0.56
   1   0  -4    0.38    0.46
  -1   0   4    0.12    0.79
  -1   0   4   -0.26    0.81
   1   0  -4    0.21    0.71
   1   0  -3 9999.00  296.62
   1   0  -3 9671.29  296.20
  -1   0   3 9851.59  296.25
  -1   0   3 9482.62  295.45
   1   0  -2   -0.06    0.50
   1   0  -2    0.37    0.36
  -1   0   1 6328.87  191.19
   1   0  -1 6271.94  191.27
  -1   0   1 6077.50  191.15
  -1   0   0    0.31    0.13
  -1   0   0    0.24    0.21
   1   0   0    0.51    0.21
   1   0   1  682.19   21.72
   1   0   1  674.24   21.71
  -1   0  -1  705.06   21.92
  -1   0  -1  713.42   21.82
   1   0   1  711.91   21.94
   1   0   2    0.75    0.32
   1   0   2    0.56    0.35
  -1   0  -2    0.82    0.36
  -1   0  -2    0.29    0.41
   1   0   3  712.63   21.92
  -1   0  -3  607.55   20.92
   1   0   3  643.58   20.93
  -1   0  -3  682.06   21.03
  -1   0  -3  670.71   21.91
   1   0   3  669.87   21.01
   1   0   3  680.34   20.90
  -1   0  -3  722.64   21.74
  -1   0  -4    0.53    0.36
   1   0   4    0.20    0.32
  -1   0  -4    0.47    0.77
   1   0   4    0.11    0.68
   1   0   4    0.34    0.83
   1   0   4    0.62    0.35
  -1   0  -4    0.68    0.25
   1   0   4    1.77    0.42
  -1   0  -4    0.20    0.79
   1   0   5 6845.87  208.08
  -1   0  -5 6921.69  209.78
   1   0   5 6848.58  207.75
   1   0   5 6801.64  209.52
   1   0   5 7119.69  209.67
   1   0   5 6324.97  207.84
  -1   0  -5 7046.57  209.50
  -1   0  -6   -0.19    1.10
   1   0   6    0.89    1.11
   1   0   6    0.44    0.49
   1   0   6    2.65    1.28
   1   0   6    0.16    0.38
  -1   0  -6    0.67    1.28
   1   0   7   72.85    4.48
   1   0   7   30.40    2.09
   1   0   7   27.34    3.03
  -1   0  -7   58.95    4.02
  -1   0  -7   40.95    3.55
   1   0   8    0.51    1.15
   1   0   8   -0.20    0.49
   1   0   8   -0.20    0.94
   1   0   8    0.27    1.29
  -1   0  -8    1.00    1.47
  -1   0  -8    0.55    1.08
   1   0   9 1330.02   47.39
  -1   0  -9 1457.65   47.95
   1   0   9 1383.11   46.58
   1   0   9 1430.47   48.10
  -1   0  -9 1369.51   47.95
   1   0  10   -0.20    0.67
  -1   0 -10    0.70    1.85
   1   0  10    1.32    1.14
   1   0  10   -0.37    1.39
   1   0  10   -0.06    0.56
   1   0  10    0.66    0.67
  -1   0 -10   -0.37    1.30
   1   0  10    0.52    0.66
   1   0  10    1.10    0.64
   1   0  10   -0.20    0.66
   1   0  10    0.59    0.59
   1   0  10    1.02    1.55
   1   0  10    0.82    0.71
   1   0  11   21.25    2.87
   1   0  11   21.03    3.49
   1   0  11   24.76    1.78
  -1   0 -11   30.27    4.27
   1   0  11   25.48    1.90
   1   0  11   27.47    1.82
   1   0  11   27.34    1.85
   1   0  11   27.62    1.82
   1   0  11   28.10    1.88
   1   0  11   27.91    1.79
   1   0  11   25.92    1.84
  -1   0 -12    3.58    2.68
   1   0  12    0.89    1.69
   1   0  12    0.17    0.85
   1   0  12    0.99    0.96
   1   0  12    0.48    0.79
   1   0  12    0.40    0.81
   1   0  12    0.77    0.77
   1   0  12    0.64    0.83
   1   0  12    1.79    0.75
   1   0  13   28.36    2.09
   1   0  13   28.86    2.03
   1   0  13   33.20    2.24
   1   0  13   32.50    2.14
   1   0  13   31.70    2.05
   1   0  13   33.25    2.09
   1   0  13   34.86    2.05
   1   0  14   -0.31    0.80
   1   0  14    0.40    0.73
   1   0  14    0.68    0.89
   1   0  14    0.14    0.78
   1   0  14    0.15    0.75
   1   0  14    0.08    0.83
   1   0  15    1.28    0.73
   1   0  15    1.23    0.79
   1   0  15    1.88    0.88
   1   0  15    1.57    0.80
   1   0  15    1.98    0.85
   1   0  15    1.67    0.74
   1   0  16    0.27    0.54
   1   0  16    0.39    0.67
   1   0  16    0.15    0.65
   1   0  16    0.16    0.69
   1   0  16    0.10    0.64
   1   0  16    0.48    0.60
   1   0  17  248.29    7.77
   1   0  17  230.53    7.60
   1   0  17  244.05    7.62
  -1  -1  17    2.55    0.53
  -1  -1  17    3.46    0.65
  -1   1  17    2.09    0.56
  -1  -1  17    2.96    0.64
  -1   1  17    2.59    0.63
  -1  -1  17    2.10    0.47
  -1  -1  16   76.37    2.90
  -1   1  16   77.16    3.02
  -1  -1  16   82.96    2.98
  -1   1  16   66.98    2.60
  -1  -1  16   75.61    3.03
  -1  -1  16   70.55    2.71
  -1   1  16   78.02    2.94
  -1  -1  16   78.29    2.87
  -1   1  15    4.77    0.95
  -1  -1  15    4.62    0.84
  -1  -1  15    3.39    0.86
  -1   1  15    5.34    0.84
  -1   1  15    3.41    0.93
  -1  -1  15    4.32    0.91
  -1  -1  15    3.52    0.81
  -1   1  15    4.90    0.78
  -1  -1  15    4.55    1.02
  -1   1  15    4.16    0.82
  -1  -1  14  454.61   15.58
  -1   1  14  475.16   15.79
  -1  -1  14  488.34   15.98
  -1   1  14  479.24   15.76
  -1  -1  14  467.82   15.81
  -1   1  14  486.99   16.02
  -1   1  14  482.09   15.80
  -1  -1  14  486.25   16.11
  -1   1  14  484.88   15.88
  -1  -1  14  481.44   16.16
  -1  -1  13   -0.08    0.81
  -1   1  13    1.31    0.86
  -1   1  13   -0.08    0.85
  -1  -1  13    0.74    0.83
  -1  -1  13    5.16    2.33
  -1  -1  13    0.37    1.53
  -1   1  13    0.55    0.76
  -1  -1  13    0.45    0.93
  -1   1  13    0.34    1.01
  -1   1  13    0.91    0.95
  -1  -1  13    0.47    1.02
  -1   1  13   -0.07    0.79
  -1   1  13    0.66    0.83
  -1  -1  13    0.64    0.70
  -1   1  13    0.07    0.87
  -1  -1  13   -0.11    0.64
  -1  -1  12  531.18   17.70
  -1  -1  12  497.22   17.32
  -1   1  12  546.96   17.57
  -1  -1  12  508.65   17.15
  -1  -1  12  534.83   17.37
  -1   1  12  536.17   17.39
  -1  -1  12  511.63   21.76
  -1  -1  12  498.91   22.69
  -1  -1  12  528.42   17.25
  -1   1  12  515.38   17.36
  -1   1  12  531.44   17.39
  -1   1  12  504.65   17.45
  -1  -1  12  517.75   17.66
  -1   1  12  520.81   17.39
  -1  -1  12  544.75   17.56
  -1   1  12  547.11   17.62
  -1  -1  12  538.56   17.53
  -1   1  11  115.76    4.85
  -1  -1  11  117.93    4.80
  -1   1  11  122.43    4.76
  -1  -1  11  113.19    4.58
  -1  -1  11  117.82    4.69
  -1   1  11  114.50    4.70
  -1   1  11  125.78    4.91
  -1  -1  11  109.92    4.57
  -1  -1  11  125.77    4.91
  -1   1  11  115.96    4.74
  -1  -1  11  119.02    8.41
  -1  -1  11  119.66    4.99
  -1   1  11  115.28    4.79
  -1  -1  11  112.91    4.94
  -1  -1  11  121.66    4.73
  -1   1  11  121.12    4.74
   1  -1 -10  132.05    8.07
   1   1 -10  116.47    7.67
  -1  -1  10  122.40    5.08
  -1   1  10  121.34    4.91
  -1  -1  10  121.45    7.83
  -1   1  10  116.24    7.38
  -1  -1  10  125.58    6.61
  -1  -1  10  117.27    8.13
  -1   1  10  135.73    4.95
  -1   1  10  124.64    4.99
  -1  -1  10  124.38    4.91
  -1  -1  10  128.76    4.98
  -1  -1  10  127.31    5.12
  -1  -1   9    0.99    1.53
   1  -1  -9    1.47    1.30
  -1  -1   9    1.86    1.69
  -1  -1   9    1.71    0.93
  -1   1   9    1.07    1.38
  -1   1   9    1.16    0.84
  -1  -1   8 1728.94   56.05
   1  -1  -8 1718.05   57.89
  -1  -1   8 1813.96   58.53
  -1  -1   8 1740.67   56.57
  -1  -1   8 1745.43   58.29
  -1   1   8 1782.78   57.61
  -1   1   8 1764.07   56.30
  -1  -1   7    2.86    0.83
  -1   1   7    3.78    0.61
  -1  -1   7    4.40    1.52
  -1  -1   7    6.22    1.21
  -1   1   7    1.71    1.22
  -1   1   7    3.52    0.97
   1  -1  -7    3.11    1.33
  -1  -1   7    3.53    0.66
   1  -1  -6  299.19   11.91
  -1  -1   6  274.70   10.46
  -1  -1   6  314.06   11.33
  -1  -1   6  313.58   12.51
  -1  -1   6  305.99   11.07
  -1   1   6  302.39   10.34
  -1  -1   6  322.79   12.36
  -1   1   6  309.09   11.10
  -1   1   6  318.82   11.79
  -1  -1   5   47.48    2.72
   1  -1  -5   45.05    2.53
   1  -1  -5   42.11    2.94
  -1  -1   5   46.05    2.38
  -1  -1   5   45.89    3.26
  -1  -1   5   45.78    2.57
  -1   1   5   48.69    2.65
  -1  -1   5   41.52    3.05
  -1  -1   4 1083.71   35.00
  -1  -1   4 1098.61   34.90
  -1   1   4 1049.39   34.11
  -1   1   4 1127.84   34.47
  -1   1   4 1070.55   33.18
  -1  -1   4 1128.10   33.33
   1  -1  -4 1009.65   34.02
   1  -1  -4 1068.26   34.62
  -1  -1   4 1068.72   34.24
  -1   1   4 1044.41   33.09
  -1  -1   3 2490.66   78.06
   1   1  -3 2607.13   76.98
  -1   1   3 2482.89   77.47
  -1  -1   3 2517.19   76.98
  -1   1   3 2501.35   76.98
  -1   1   3 2415.68   77.51
   1  -1  -3 2391.78   77.42
   1  -1  -3 2432.99   77.79
  -1  -1   3 2521.50   78.01
  -1   1   3 2471.51   76.84
  -1  -1   2  277.70    9.45
   1  -1  -2  289.18    9.35
  -1   1   2  267.22    8.81
  -1  -1   2  275.16    9.38
  -1   1   2  280.55    9.01
   1  -1  -2  254.89    9.07
  -1  -1   2  271.21    8.89
   1   1  -2  269.60    8.89
   1  -1  -1   73.84    2.70
  -1  -1   1   73.37    2.82
  -1   1   1   65.29    2.37
   1   1  -1   71.33    2.71
   1  -1  -1   75.22    2.81
   1  -1  -1   75.94    2.77
  -1  -1   1   66.93    2.71
  -1  -1   1   70.83    2.74
   1  -1  -1   69.57    2.66
  -1  -1   0 9430.13  290.01
  -1  -1   0 9987.88  289.91
  -1   1   0 9666.56  290.16
  -1   1  -1  765.92   24.63
  -1   1  -1  793.51   24.52
   1  -1   1  769.00   24.54
  -1  -1  -1  810.14   24.58
   1  -1   1  724.90   24.48
  -1  -1  -1  764.43   24.51
   1   1   1  843.05   24.61
  -1  -1  -2 1100.93   33.96
   1   1   2 1186.92   34.38
   1   1   2 1081.69   33.96
   1  -1   2 1059.59   34.20
  -1   1  -2 1051.31   34.15
  -1  -1  -2 1100.70   33.80
  -1   1  -2 1161.42   34.35
   1  -1   2 1016.70   34.10
  -1  -1  -2 1178.38   34.48
   1   1   2 1052.17   33.75
   1  -1   2 1046.75   34.29
   1   1   3    2.24    0.29
   1   1   3    0.40    0.77
  -1  -1  -3    4.49    0.54
  -1  -1  -3    4.63    0.48
  -1  -1  -3    1.25    0.84
  -1   1  -3    2.86    0.69
   1  -1   3    2.26    0.62
  -1   1  -3    1.84    0.96
   1  -1   3    2.59    0.63
  -1  -1  -3    5.13    0.95
   1  -1   3    2.05    0.73
   1   1   4 2540.36   77.80
  -1   1  -4 2465.59   77.97
  -1  -1  -4 2523.85   77.89
   1   1   4 2659.98   79.23
   1  -1   4 2434.90   78.43
   1  -1   4 2446.10   79.18
   1  -1   4 2561.40   78.51
   1  -1   4 2478.06   78.32
  -1  -1  -4 2512.19   77.62
  -1  -1  -4 2566.53   79.42
  -1   1  -4 2732.11   79.30
  -1  -1  -5 1428.40   46.55
   1  -1   5 1563.61   48.88
   1   1   5 1558.51   48.51
  -1   1  -5 1483.74   46.66
   1   1   5 1557.42   46.91
   1  -1   5 1513.00   47.53
   1  -1   5 1534.45   48.65
  -1  -1  -5 1581.82   48.92
   1  -1   5 1515.33   47.45
   1  -1   5 1556.39   47.50
  -1  -1  -5 1557.68   48.56
  -1   1  -5 1579.08   48.64
   1   1   6 3319.61  101.34
   1   1   6 3152.99   99.25
   1  -1   6 3521.78  101.89
   1  -1   6 3094.84   99.83
   1  -1   6 3282.05  101.44
   1  -1   6 3205.40   99.92
   1  -1   6 3074.29   99.62
  -1  -1  -6 3251.75  101.74
  -1  -1  -6 3323.68  101.46
  -1   1  -6 3374.47  101.49
   1   1   7    0.95    0.46
   1  -1   7    0.75    0.63
   1  -1   7    4.16    1.80
   1   1   7    6.48    1.52
   1  -1   7    2.10    0.73
  -1   1  -7    3.79    1.81
  -1  -1  -7    1.86    1.45
   1  -1   7    1.74    1.20
   1  -1   7    0.55    0.85
  -1  -1  -7    1.40    1.32
  -1   1  -8  203.52    9.43
  -1  -1  -8  191.12    9.21
   1  -1   8  186.32    9.29
   1   1   8  190.66    8.97
   1  -1   8  175.68    7.27
   1   1   8  172.23    6.46
   1   1   8  163.19    7.81
   1  -1   8  175.92    8.53
   1  -1   8  175.54    9.02
  -1  -1  -8  175.03    9.10
  -1   1  -9   32.46    3.78
  -1  -1  -9   30.84    3.60
  -1  -1  -9   26.63    3.40
  -1   1  -9   28.74    3.49
   1  -1   9   35.97    3.84
   1   1   9   31.75    3.56
   1   1   9   27.20    2.76
   1  -1   9   24.94    3.29
   1  -1   9   22.50    2.87
   1  -1  10  340.16   11.12
   1   1  10  324.72   11.10
   1  -1  10  317.69   10.99
   1  -1  10  326.38   11.20
   1  -1  10  333.29   15.23
   1   1  10  319.09   13.36
   1  -1  10  338.33   14.41
   1   1  10  304.72   11.04
   1  -1  10  314.53   11.19
   1  -1  10  322.49   11.03
   1   1  10  329.92   11.10
   1   1  10  324.86   11.04
   1  -1  10  323.71   11.05
  -1   1 -10  369.60   15.78
  -1  -1 -10  389.14   15.84
   1  -1  10  321.44   10.97
   1   1  10  312.51   11.02
   1   1  10  319.94   11.08
   1  -1  10  325.66   11.06
   1   1  10  325.21   14.66
   1  -1  10  337.69   15.19
  -1   1 -10  315.90   15.09
  -1  -1 -10  329.22   15.27
   1  -1  11    8.73    1.11
   1   1  11    6.78    1.07
   1  -1  11    7.59    2.04
   1  -1  11    8.13    2.55
   1  -1  11    6.73    0.87
   1  -1  11    5.68    1.06
   1   1  11    7.18    1.04
   1   1  11    9.36    1.12
  -1   1 -11    6.99    2.71
  -1  -1 -11    3.23    2.06
   1   1  11    7.77    1.10
   1  -1  11    8.15    1.16
   1   1  11    6.96    1.02
   1  -1  11    7.72    1.11
   1  -1  11    7.29    1.03
   1   1  11    8.58    1.12
   1  -1  11    8.26    1.06
   1   1  11    6.99    0.94
   1  -1  11    7.80    1.14
   1  -1  12  102.86    7.21
   1  -1  12  102.53    8.07
   1  -1  12  111.28    4.57
   1   1  12  118.03    4.92
   1  -1  12  116.44    5.05
   1  -1  12  115.38    5.02
   1  -1  12  120.63    4.93
   1   1  12  119.57    4.77
   1  -1  12  112.20    4.93
   1  -1  12  115.02    4.83
   1   1  12  120.28    4.98
  -1   1 -12  122.87    8.93
  -1  -1 -12  120.70    8.78
   1  -1  12  127.44    4.91
   1   1  12  128.90    5.02
   1   1  12  121.46    4.95
   1   1  12  129.52    5.03
   1  -1  12  123.68    4.96
   1  -1  13   88.10    3.94
   1   1  13   97.72    4.16
   1   1  13   91.90    4.09
   1  -1  13   92.12    4.20
   1  -1  13   89.68    4.01
   1   1  13   89.62    3.86
   1  -1  13   90.09    4.05
   1   1  13   98.53    4.29
   1  -1  13   89.01    4.01
   1   1  13   95.79    4.17
   1  -1  13   85.49    7.26
   1   1  13   93.90    4.13
   1  -1  13   87.06    4.15
   1   1  13   93.72    4.08
  -1   1 -13   84.69    7.56
  -1  -1 -13   87.18    7.63
   1   1  14   44.46    2.52
   1  -1  14   43.00    2.38
   1  -1  14   42.31    2.33
   1   1  14   44.69    2.45
   1   1  14   42.31    2.22
   1  -1  14   47.32    2.45
   1   1  14   45.22    2.60
   1  -1  14   39.98    2.38
   1  -1  14   44.70    2.56
   1   1  14   43.84    2.40
   1  -1  14   43.99    2.53
   1   1  14   44.18    2.46
   1  -1  15   15.44    1.27
   1   1  15   15.89    1.37
   1  -1  15   16.52    1.46
   1  -1  15   15.05    1.33
   1   1  15   18.65    1.54
   1  -1  15   15.82    1.33
   1   1  15   18.40    1.49
   1  -1  15   16.72    1.39
   1   1  15   17.11    1.29
   1  -1  15   16.17    1.42
   1  -1  16   75.46    3.17
   1   1  16   75.53    3.11
   1  -1  16   66.76    2.93
   1   1  16   72.49    3.12
   1  -1  16   71.40    2.99
   1   1  16   70.16    2.94
   1   1  16   77.00    2.92
   1  -1  16   72.98    3.05
   1  -1  16   74.06    3.12
   1   1  17   10.48    0.68
   1   1  17   10.94    0.86
   1  -1  17   12.33    0.85
   1  -1  17    7.87    0.63
   1   1  17   11.13    0.81
   1  -1  17    6.54    0.58
   1  -1  17   12.31    0.90
   1  -1  17   11.29    0.79
  -1   2  17   57.96    2.40
  -1   2  17   56.96    2.32
  -1  -2  17   58.00    2.36
  -1  -2  17   60.31    2.35
  -1   2  17   56.90    2.36
  -1   2  17   60.62    2.38
  -1  -2  17   60.51    2.42
  -1  -2  16   57.98    2.49
  -1   2  16   55.70    2.53
  -1   2  16   48.04    2.27
  -1  -2  16   48.71    2.28
  -1   2  16   57.12    2.58
  -1   2  16   58.83    2.55
  -1  -2  16   54.57    2.54
  -1  -2  16   58.29    2.55
  -1   2  15   41.21    2.00
  -1  -2  15   37.00    1.70
  -1   2  15   39.07    1.54
  -1  -2  15   40.72    1.95
  -1   2  15   38.40    1.69
  -1  -2  15   36.41    1.52
  -1   2  15   38.66    1.87
  -1  -2  15   40.50    1.85
  -1  -2  15   39.21    1.92
  -1   2  15   37.52    1.83
  -1  -2  14   -0.07    0.72
  -1   2  14    0.34    0.79
  -1   2  14    1.62    0.85
  -1   2  14    0.49    0.87
  -1  -2  14    1.02    0.96
  -1  -2  14    0.39    0.76
  -1   2  14    0.29    0.59
  -1  -2  14    0.69    0.85
  -1   2  14    0.06    0.69
  -1   2  14    1.15    0.84
  -1  -2  14    0.16    0.57
  -1   2  14   -0.16    0.85
  -1  -2  14    0.93    0.67
  -1  -2  13  538.89   17.66
  -1   2  13  535.06   17.27
  -1   2  13  532.47   17.54
  -1  -2  13  534.92   17.59
  -1   2  13  513.25   17.25
  -1   2  13  509.64   17.09
  -1  -2  13  531.60   17.47
  -1   2  13  543.18   17.41
  -1  -2  13  500.93   17.08
  -1  -2  13  506.60   17.13
  -1  -2  13  484.51   21.61
  -1  -2  13  511.15   22.67
  -1   2  13  512.77   22.65
  -1   2  13  529.53   17.35
  -1   2  13  515.33   17.27
  -1  -2  12   85.79    7.32
  -1  -2  12   84.40    6.83
  -1   2  12   97.85    7.59
  -1   2  12   92.70    4.02
  -1  -2  12   88.87    3.82
  -1  -2  12   84.51    3.96
  -1  -2  12   90.44    4.18
  -1   2  12   91.12    3.88
  -1   2  12   91.94    3.94
  -1   2  12   87.70    3.92
  -1   2  12   90.46    3.91
  -1   2  12   91.37    4.11
  -1  -2  12   89.51    4.12
  -1  -2  12   94.30    4.08
  -1   2  12   86.73    3.77
  -1  -2  12   86.33    3.77
  -1  -2  12   82.02    3.63
  -1   2  11   82.13    3.78
  -1   2  11   89.77    3.78
  -1  -2  11   85.73    3.83
  -1   2  11   85.07    3.68
   1   2 -11   80.95    3.60
  -1  -2  11   84.81    3.80
  -1   2  11   88.51    3.86
  -1  -2  11   85.54    3.73
  -1  -2  11   82.44    3.56
  -1  -2  11   83.19    3.63
  -1  -2  11   90.85    3.99
  -1   2  11   90.14    3.97
  -1   2  11   77.53    6.89
  -1  -2  11   78.58    6.76
  -1  -2  11   74.65    6.25
  -1   2  11   86.97    3.79
  -1   2  11   90.33    3.79
  -1   2  11   88.34    3.76
  -1  -2  11   91.20    4.10
  -1  -2  11   87.31    3.79
  -1  -2  10    1.86    1.37
  -1   2  10    4.16    2.07
  -1  -2  10    5.55    1.04
  -1  -2  10    3.99    0.88
  -1   2  10    5.49    0.92
  -1   2  10    3.61    0.77
  -1   2  10    4.03    0.78
  -1   2  10    3.44    0.84
  -1  -2  10    3.69    0.78
   1  -2 -10    2.75    1.67
   1   2 -10    2.66    1.51
  -1   2  10    1.45    1.54
  -1  -2  10    2.61    1.86
  -1  -2  10    3.17    1.28
  -1  -2  10    3.07    0.81
  -1   2  10    3.42    0.77
  -1   2  10    3.92    0.92
  -1  -2  10    3.01    0.84
  -1   2  10    4.37    0.79
  -1  -2   9  500.09   18.27
  -1  -2   9  535.49   20.59
  -1   2   9  508.45   20.50
  -1   2   9  495.91   17.77
  -1   2   9  522.63   19.49
  -1  -2   9  471.94   20.23
  -1  -2   9  491.70   18.57
   1   2  -9  486.23   19.73
   1  -2  -9  506.29   19.98
  -1  -2   8  137.74    6.38
  -1  -2   8  121.32    7.28
  -1   2   8  119.15    7.19
  -1   2   8  127.46    5.82
  -1   2   8  112.94    6.46
  -1  -2   8  134.16    6.41
   1   2  -8  114.49    6.74
   1  -2  -8  114.80    6.84
  -1  -2   7   46.97    3.14
  -1   2   7   37.38    3.51
  -1  -2   7   34.72    3.35
  -1   2   7   34.77    2.56
   1   2  -7   43.07    3.43
  -1  -2   7   33.76    2.80
   1  -2  -7   40.27    3.42
  -1  -2   6  138.53    6.31
  -1  -2   6  140.66    6.93
  -1   2   6  153.25    7.21
  -1   2   6  145.84    6.53
  -1   2   6  142.81    6.03
   1   2  -6  149.21    6.87
  -1  -2   6  138.13    6.30
   1  -2  -6  142.59    6.82
   1   2  -5 1853.19   58.08
   1  -2  -5 1852.65   58.12
   1  -2  -5 1705.36   57.20
  -1  -2   5 1793.63   57.65
  -1  -2   5 1786.23   57.51
  -1   2   5 1785.35   58.48
  -1  -2   5 1801.98   58.47
  -1  -2   5 1830.49   57.70
  -1   2   5 1886.86   58.48
  -1  -2   5 1859.80   58.33
  -1   2   5 1836.29   57.31
  -1   2   5 1764.31   56.28
  -1   2   5 1893.95   57.74
   1   2  -5 1888.47   56.50
   1  -2  -4  119.49    4.99
   1   2  -4  108.16    4.83
  -1  -2   4  100.70    4.59
   1  -2  -4   96.97    4.34
  -1   2   4  104.86    5.00
  -1  -2   4  108.05    4.96
  -1   2   4   96.68    4.97
  -1  -2   4  103.58    4.99
  -1  -2   4   95.56    4.57
  -1  -2   4  113.22    4.21
  -1   2   4  130.46    4.77
  -1   2   4  105.57    4.42
  -1   2   4  108.59    4.05
   1   2  -4  100.32    4.00
  -1   2   3   51.24    2.25
  -1   2   3   49.38    2.39
  -1   2   3   37.87    2.14
   1  -2  -3   41.53    2.25
   1   2  -3   45.20    2.12
  -1  -2   3   50.83    2.25
  -1   2   3   47.76    2.50
  -1  -2   3   43.51    2.57
   1   2  -3   42.06    2.38
   1  -2  -3   32.80    2.28
  -1   2   3   41.55    2.50
   1  -2  -3   41.16    1.82
  -1   2   3   47.87    1.89
  -1  -2   3   44.02    2.50
  -1   2   3   47.31    2.66
  -1  -2   2  179.98    6.56
  -1   2   2  184.93    6.61
   1  -2  -2  158.13    6.20
  -1  -2   2  189.15    6.45
   1   2  -2  195.06    6.42
   1  -2  -2  183.52    6.51
  -1   2   2  165.80    6.10
  -1   2   2  177.79    6.45
   1   2  -2  181.59    6.44
  -1   2   2  187.20    6.22
   1  -2  -2  181.69    6.45
  -1  -2   2  190.81    6.59
  -1  -2   2  178.38    6.49
  -1   2   2  167.20    6.52
   1  -2  -2  183.14    6.22
  -1  -2   1 6748.62  203.31
   1  -2  -1 6489.70  203.51
  -1   2   1 6437.20  203.30
   1  -2  -1 6570.68  203.27
   1   2  -1 6776.19  203.24
  -1   2   1 6831.65  203.51
   1  -2  -1 6541.63  203.63
   1   2  -1 6996.24  203.60
   1  -2  -1 6596.72  203.10
   1  -2  -1 6356.96  203.55
  -1  -2   1 6382.00  203.38
   1  -2  -1 6421.82  203.40
   1   2  -1 6635.55  203.40
  -1   2   1 6789.39  203.38
   1  -2  -1 6621.64  203.41
   1   2   0 2611.47   81.37
  -1   2   0 2693.12   81.48
   1  -2   0 2541.96   81.41
   1  -2   0 2494.67   81.28
   1  -2   0 2424.50   81.36
  -1   2   0 2632.58   80.96
  -1  -2   0 2700.66   81.02
  -1  -2   0 2700.02   80.99
   1   2   0 2706.14   80.94
  -1   2   0 2621.67   80.97
   1  -2   0 2651.97   80.95
   1  -2   0 2549.47   81.25
  -1   2  -1  830.46   26.27
   1   2   1  811.49   25.57
  -1  -2  -1  862.26   25.90
   1  -2   1  810.07   25.87
   1   2   1  806.88   25.84
  -1   2  -1  827.27   25.86
   1   2   1  821.44   25.82
   1  -2   1  782.31   25.79
  -1  -2  -1  856.88   26.17
  -1   2  -1  852.93   26.25
  -1  -2  -2 3430.05  102.86
   1   2   2 3487.87  103.04
  -1   2  -2 3303.64  102.93
   1   2   2 3402.78  102.84
  -1  -2  -2 3365.45  102.25
   1  -2   2 3263.92  103.17
  -1   2  -2 3337.03  103.09
  -1   2  -2 3439.31  102.96
  -1  -2  -2 3333.14  102.97
  -1   2  -2 3460.13  103.22
   1   2   2 3208.55  102.44
   1  -2   2 3148.24  103.02
  -1  -2  -2 3162.02  102.23
  -1   2  -2 3458.19  102.97
  -1  -2  -2 3567.83  103.02
   1   2   2 3297.99  102.86
   1  -2   2 3227.13  102.83
   1   2   3  411.42   14.08
   1   2   3  474.69   14.67
  -1   2  -3  428.69   14.21
  -1  -2  -3  412.83   14.08
  -1   2  -3  423.89   14.47
  -1   2  -3  454.68   14.69
  -1  -2  -3  416.66   13.46
  -1  -2  -3  433.44   14.69
   1  -2   3  421.07   14.58
  -1   2  -3  468.40   14.94
   1  -2   3  423.18   14.49
  -1  -2  -3  473.26   14.89
  -1   2  -3  429.66   14.69
   1  -2   3  427.79   14.52
   1   2   3  436.86   14.56
   1   2   4  259.71    8.99
  -1   2  -4  260.52    9.06
   1   2   4  240.70    9.60
  -1  -2  -4  274.29    9.02
   1  -2   4  278.54    9.64
   1   2   4  264.80    9.85
   1  -2   4  264.52    9.82
  -1  -2  -4  262.11    9.98
  -1   2  -4  272.73    9.99
   1  -2   4  256.54    9.61
  -1   2  -4  257.37   10.00
   1   2   5 3173.58   95.59
  -1   2  -5 3001.25   94.19
  -1  -2  -5 3025.40   94.13
   1  -2   5 3025.65   95.10
   1  -2   5 3062.63   95.67
   1   2   5 3065.77   95.76
   1  -2   5 2907.64   95.04
  -1   2  -5 3173.64   95.96
   1  -2   5 2927.84   94.81
  -1  -2  -5 3056.36   95.98
  -1   2  -5 3320.42   96.11
   1   2   6  187.49    7.88
  -1   2  -6  168.46    6.01
   1  -2   6  172.46    7.23
   1  -2   6  176.34    7.90
   1  -2   6  169.36    7.92
   1   2   6  190.00    8.19
   1  -2   6  174.90    7.09
  -1   2  -6  195.42    8.35
  -1  -2  -6  172.69    8.16
  -1   2  -6  208.18    8.54
   1   2   7   51.10    3.75
   1  -2   7   43.54    4.04
   1  -2   7   51.01    3.93
   1   2   7   46.70    3.85
   1  -2   7   48.25    3.72
  -1  -2  -7   50.75    4.08
  -1   2  -7   54.37    4.06
   1  -2   7   51.06    3.13
  -1   2  -7   37.29    3.76
  -1  -2  -7   45.14    3.77
   1  -2   8  341.45   14.28
   1   2   8  318.41   13.26
   1  -2   8  291.72   11.81
  -1  -2  -8  364.31   14.14
  -1   2  -8  357.77   14.16
   1   2   8  286.32   11.90
   1  -2   8  324.78   13.61
   1  -2   8  294.27   13.13
   1   2   8  333.55   13.83
  -1   2  -8  335.12   13.91
  -1  -2  -8  317.80   13.83
   1  -2   8  310.96   11.95
  -1  -2  -9  301.71   13.80
  -1   2  -9  308.82   14.00
  -1  -2  -9  290.27   13.81
  -1   2  -9  312.11   13.90
   1   2   9  270.27   12.96
   1  -2   9  284.79   13.73
   1  -2   9  301.42   11.66
   1   2   9  321.98   14.00
   1  -2   9  297.98   13.61
   1   2   9  297.98   11.85
   1  -2   9  307.20   13.34
   1  -2  10   87.02    3.65
   1   2  10   85.71    3.68
   1  -2  10   88.51    3.56
   1   2  10   83.10    3.69
   1  -2  10   76.73    3.62
   1   2  10   82.41    6.42
   1  -2  10   89.40    6.50
   1  -2  10   85.63    6.07
   1   2  10   79.50    3.51
   1   2  10   85.87    3.65
   1   2  10   84.20    3.66
   1  -2  10   84.78    3.54
   1   2  10   89.76    3.68
   1   2  10   81.20    3.55
   1  -2  10   79.57    3.50
   1  -2  10   80.27    3.58
  -1   2 -10   87.16    6.81
  -1  -2 -10   83.65    6.57
   1   2  10   71.61    5.74
   1  -2  10   77.56    6.31
  -1  -2 -10   76.64    6.26
  -1   2 -10   84.28    6.44
   1   2  11    3.13    0.96
   1  -2  11    4.64    0.89
   1   2  11   -0.41    1.98
   1  -2  11    3.57    2.13
   1  -2  11   -0.69    1.16
   1  -2  11    1.68    0.74
   1   2  11    1.86    0.70
   1   2  11    2.48    0.81
   1   2  11    3.15    0.93
   1   2  11    2.50    0.88
   1  -2  11    1.91    0.78
  -1  -2 -11    2.44    2.02
  -1   2 -11    5.95    2.58
   1   2  11    2.47    0.72
   1  -2  11    6.68    0.99
   1   2  11    1.55    0.81
   1  -2  11    1.87    0.87
   1  -2  12  111.50    7.46
   1   2  12  107.85    8.01
   1  -2  12  104.09    7.84
   1  -2  12  102.08    4.36
   1   2  12  108.99    4.51
   1   2  12  108.34    4.70
   1  -2  12  111.64    4.72
   1   2  12  110.92    4.67
   1  -2  12  103.30    4.51
   1   2  12  114.77    4.68
   1  -2  12  112.73    4.51
   1   2  12  110.74    4.67
   1  -2  12  105.23    4.46
   1   2  12  114.48    4.72
  -1  -2 -12  109.12    8.36
  -1   2 -12   96.94    8.15
   1  -2  12  109.75    4.64
   1   2  12  105.39    4.31
   1   2  13   35.60    2.25
   1  -2  13   35.87    1.99
   1  -2  13   37.86    2.32
   1   2  13   39.18    2.34
   1   2  13   37.57    2.30
   1  -2  13   37.75    2.15
   1   2  13   34.63    2.21
   1   2  13   35.09    1.93
   1  -2  13   34.52    2.20
   1  -2  13   33.81    2.10
   1   2  13   29.46    2.22
   1   2  13   33.88    4.40
   1  -2  13   25.79    4.02
   1  -2  13   32.70    2.28
   1   2  13   36.33    2.14
  -1   2 -13   19.68    4.09
  -1  -2 -13   23.88    4.35
   1  -2  13   32.87    2.07
   1   2  13   39.91    2.38
   1   2  14  146.60    4.94
   1  -2  14  132.88    4.50
   1  -2  14  141.37    4.77
   1   2  14  142.73    4.75
   1  -2  14  139.37    4.66
   1   2  14  145.77    4.77
   1   2  14  140.75    4.71
   1  -2  14  134.94    4.40
   1  -2  14  139.23    4.50
   1   2  14  139.77    4.80
   1   2  14  142.84    4.72
   1   2  14  145.19    4.53
   1  -2  14  136.93    4.81
   1   2  15    2.97    0.81
   1  -2  15    2.14    0.80
   1   2  15    1.44    0.79
   1  -2  15    1.59    0.69
   1  -2  15    1.31    0.80
   1   2  15    2.20    0.83
   1   2  15    2.02    0.64
   1  -2  15    1.27    0.75
   1  -2  15    1.41    0.65
   1   2  15    1.79    0.87
   1   2  15    1.52    0.79
   1  -2  15    1.43    0.65
   1   2  16    1.05    0.67
   1  -2  16    0.27    0.50
   1   2  16    0.58    0.45
   1   2  16    0.60    0.70
   1   2  16    0.78    0.66
   1  -2  16    0.14    0.49
   1  -2  16    0.72    0.61
   1   2  16    0.60    0.62
   1  -2  16    0.41    0.63
   1  -2  17  112.70    3.79
   1   2  17  110.54    3.81
   1  -2  17  105.37    3.79
   1  -2  17  100.91    3.65
   1   2  17  107.12    3.80
   1   2  17   98.73    3.80
   1  -2  17  107.87    3.80
  -1   3  17   78.09    2.90
  -1   3  17   78.76    2.96
  -1  -3  17   78.55    2.92
  -1  -3  17   70.28    2.82
  -1   3  17   80.18    2.87
  -1   3  16    1.72    0.73
  -1   3  16    0.81    0.56
  -1  -3  16    1.02    0.63
  -1  -3  16    1.37    0.62
  -1   3  16    1.35    0.65
  -1   3  16    1.13    0.70
  -1  -3  16    1.19    0.67
  -1   3  16    1.49    0.62
  -1  -3  16    1.56    0.62
  -1   3  15   23.55    1.57
  -1  -3  15   22.50    1.44
  -1   3  15   24.29    1.74
  -1  -3  15   23.12    1.65
  -1   3  15   26.24    1.60
  -1   3  15   24.11    1.63
  -1  -3  15   24.97    1.70
  -1  -3  15   25.33    1.78
  -1   3  15   24.35    1.72
  -1   3  14   67.00    2.36
  -1   3  14   62.57    1.96
  -1   3  14   67.48    2.42
  -1   3  14   66.68    2.37
  -1  -3  14   66.37    2.54
  -1   3  14   68.74    2.51
  -1  -3  14   63.28    2.18
  -1   3  14   74.55    2.69
  -1  -3  14   62.84    2.12
  -1  -3  14   68.28    2.55
  -1  -3  13   14.29    1.51
  -1   3  13   15.74    1.55
  -1   3  13   17.53    1.63
  -1   3  13   16.62    1.32
  -1   3  13   16.88    1.56
  -1  -3  13   16.76    3.06
  -1   3  13   16.61    3.30
  -1  -3  13    8.57    2.58
  -1   3  13   16.14    1.56
  -1   3  13   18.60    1.59
  -1  -3  13   17.01    1.32
  -1   3  13   16.59    1.48
  -1  -3  13   18.93    1.49
  -1   3  13   17.17    1.26
   1   3 -12  250.78    8.85
  -1  -3  12  253.65    9.17
  -1   3  12  248.29    9.12
  -1   3  12  268.42    9.19
  -1   3  12  246.66    8.79
  -1   3  12  245.11    8.96
  -1   3  12  262.51    9.11
  -1  -3  12  241.79   13.19
  -1  -3  12  228.62   12.89
  -1   3  12  253.56   13.47
  -1   3  12  257.55    9.09
  -1   3  12  253.41    9.00
  -1  -3  12  240.03    8.77
  -1  -3  12  255.78    8.99
  -1   3  12  251.97    8.99
  -1  -3  12  261.50    9.09
  -1   3  12  237.27    8.67
   1   3 -11  115.95    4.81
  -1  -3  11  118.28    5.07
  -1   3  11  126.88    5.13
  -1  -3  11  124.37    4.85
  -1   3  11  132.84    5.15
  -1   3  11  120.44    4.81
  -1   3  11  128.15    5.07
  -1   3  11  128.29    5.00
  -1   3  11  132.94    8.74
  -1  -3  11  123.31    8.47
  -1  -3  11  115.93    8.12
  -1   3  11  119.84    5.01
  -1   3  11  125.29    5.00
  -1   3  11  118.36    4.73
  -1  -3  11  123.51    5.00
  -1   3  11  125.76    5.00
  -1  -3  11  127.17    5.03
  -1   3  10   31.94    1.88
  -1   3  10   28.38    1.83
  -1   3  10   32.55    3.98
  -1  -3  10   29.63    3.74
   1   3 -10   28.91    1.75
  -1  -3  10   29.23    2.04
  -1  -3  10   28.68    3.12
  -1   3  10   31.23    3.48
  -1  -3  10   40.28    4.83
  -1   3  10   28.78    1.87
  -1  -3  10   31.87    1.97
  -1   3  10   30.79    1.93
  -1   3  10   30.48    1.94
  -1  -3  10   28.60    1.79
  -1   3  10   29.00    1.82
  -1   3  10   28.88    1.86
  -1  -3  10   35.77    2.03
  -1  -3  10   26.00    1.70
   1  -3 -10   31.93    3.79
   1   3 -10   35.64    3.87
  -1   3  10   29.47    1.86
  -1  -3  10   29.25    1.86
  -1  -3  10   31.00    1.92
   1   3  -9  203.03   10.08
   1  -3  -9  211.14   10.36
  -1  -3   9  209.00    9.45
  -1  -3   9  197.47   10.38
  -1   3   9  209.86   10.65
  -1  -3   9  186.27    9.21
  -1   3   9  206.22    9.71
   1  -3  -8 1014.29   36.81
  -1  -3   8 1115.55   36.31
   1   3  -8 1042.69   36.74
  -1  -3   8 1131.55   36.44
  -1   3   8 1105.51   37.52
  -1  -3   8 1062.07   37.19
  -1   3   8 1026.31   36.16
   1  -3  -7  206.20    9.16
  -1  -3   7  182.87    8.42
   1   3  -7  205.61    8.97
  -1  -3   7  203.45    8.73
  -1  -3   7  188.40    9.07
  -1   3   7  184.82    9.11
  -1   3   7  193.67    8.52
   1  -3  -6  440.80   16.26
   1   3  -6  429.95   16.21
  -1  -3   6  448.91   16.00
  -1  -3   6  452.60   16.16
  -1  -3   6  426.88   16.42
  -1   3   6  472.85   16.75
   1   3  -6  451.25   14.61
  -1   3   6  428.43   14.31
  -1   3   6  437.19   15.83
  -1   3   5 1097.77   36.95
  -1  -3   5 1098.92   36.91
   1   3  -5 1145.77   36.59
   1  -3  -5 1092.24   36.60
  -1  -3   5 1116.91   36.46
  -1  -3   5 1079.68   36.70
  -1   3   5 1167.02   36.99
  -1  -3   5 1117.92   36.65
  -1   3   5 1095.13   36.12
   1   3  -5 1106.59   35.50
  -1  -3   5 1161.98   35.85
  -1   3   5 1124.70   35.49
   1   3  -4  299.27   10.42
  -1   3   4  289.79   10.55
  -1   3   4  315.40   10.53
   1  -3  -4  291.74   10.61
  -1  -3   4  325.44   10.77
  -1   3   4  291.40   11.14
  -1  -3   4  295.35   11.13
   1  -3  -4  288.53   10.93
   1   3  -4  308.52   10.92
   1  -3  -4  294.17    9.76
  -1  -3   4  298.38   11.04
  -1   3   4  309.12   11.20
  -1  -3   4  297.85   11.14
  -1   3   4  300.56   11.01
  -1   3   3 1935.26   61.30
  -1   3   3 1955.45   61.35
  -1  -3   3 1952.50   61.31
   1   3  -3 2019.78   61.11
  -1   3   3 1967.66   61.33
  -1  -3   3 1943.44   61.20
   1  -3  -3 1921.88   60.67
   1  -3  -3 1903.77   61.10
   1  -3  -3 1846.40   61.12
   1  -3  -3 1927.67   61.16
  -1   3   3 1999.85   61.15
  -1  -3   3 2072.17   61.29
  -1   3   3 1963.45   60.85
   1   3  -3 1957.61   61.02
  -1   3   3 1958.75   61.34
  -1  -3   3 1875.57   61.18
   1  -3  -2 1917.68   60.50
  -1   3   2 1894.42   60.81
   1  -3  -2 1972.21   60.53
  -1   3   2 2013.12   60.68
   1   3  -2 2025.22   60.50
  -1   3   2 2009.18   60.65
   1  -3  -2 1858.66   60.60
  -1  -3   2 1966.85   60.57
  -1  -3   2 1885.84   60.59
  -1   3   2 1918.97   60.65
   1  -3  -2 1859.42   60.88
  -1   3   2 1961.93   60.94
  -1  -3   2 1976.56   61.00
   1   3  -2 1933.27   60.83
   1  -3  -2 1996.59   60.57
   1  -3  -2 1865.49   60.71
   1  -3  -1 6659.77  207.53
   1  -3  -1 6631.14  207.76
   1   3  -1 6991.29  207.07
  -1   3   1 6936.08  207.20
  -1  -3   1 6719.42  207.12
  -1   3   1 7010.65  207.77
   1  -3  -1 6636.73  207.77
   1  -3  -1 6573.56  207.12
   1  -3  -1 6398.90  207.21
  -1   3   1 6763.81  207.20
   1   3  -1 6734.13  207.19
  -1  -3   1 6703.01  207.19
   1   3  -1 6796.40  207.86
   1  -3  -1 6762.99  207.29
   1  -3   0   67.20    2.98
   1  -3   0   66.38    3.01
   1  -3   0   68.20    3.16
  -1  -3   0   64.27    2.98
   1  -3   0   64.01    3.13
  -1  -3   0   59.21    2.36
  -1   3   0   62.89    2.37
  -1   3   0   69.31    3.23
   1   3   0   67.16    3.14
   1   3   0   70.53    2.41
   1  -3   0   67.50    2.43
  -1  -3   0   62.14    2.45
  -1   3   0   67.45    2.47
  -1   3   0   62.04    2.42
  -1  -3   0   65.23    2.50
  -1  -3  -1 1180.42   38.89
  -1   3  -1 1267.11   39.39
  -1  -3  -1 1166.85   39.24
  -1   3  -1 1202.06   39.40
  -1  -3  -1 1285.57   38.64
  -1   3  -1 1308.62   38.62
   1  -3   1 1226.74   38.60
   1  -3   1 1227.00   39.24
  -1  -3  -1 1207.89   38.24
   1   3   1 1290.63   38.60
   1   3   2  694.63   22.08
   1  -3   2  659.48   22.03
   1  -3   2  660.84   22.62
   1   3   2  660.74   21.87
  -1   3  -2  682.22   22.79
  -1  -3  -2  669.33   21.85
  -1  -3  -2  665.23   22.20
  -1   3  -2  717.50   22.18
  -1   3  -2  724.95   22.18
  -1  -3  -2  738.86   22.24
   1   3   2  689.52   22.43
  -1  -3  -2  710.57   22.52
  -1   3  -2  678.83   22.52
   1   3   2  720.23   22.58
   1  -3   3 1216.31   39.85
   1  -3   3 1225.42   40.44
   1   3   3 1271.12   39.92
  -1   3  -3 1243.16   40.55
   1   3   3 1257.07   39.53
   1  -3   3 1297.95   40.35
  -1  -3  -3 1227.40   38.90
  -1  -3  -3 1232.46   40.05
  -1   3  -3 1268.79   40.00
  -1  -3  -3 1409.03   40.31
  -1   3  -3 1316.46   40.07
   1   3   3 1279.65   39.85
   1   3   3 1251.67   40.10
  -1  -3  -3 1237.52   39.87
  -1   3  -3 1262.30   39.96
  -1  -3  -3 1233.39   39.15
  -1   3  -4 1493.45   47.39
   1  -3   4 1496.33   46.93
   1  -3   4 1441.64   46.67
   1   3   4 1464.10   46.78
  -1  -3  -4 1496.18   45.44
  -1  -3  -4 1419.71   45.43
  -1  -3  -4 1389.83   46.86
  -1  -3  -4 1450.06   45.41
  -1   3  -4 1512.08   46.88
   1   3   4 1485.60   46.78
  -1   3  -4 1436.29   46.27
   1   3   4 1493.13   46.20
  -1  -3  -4 1491.00   46.30
  -1   3  -5   25.53    2.61
   1  -3   5   17.52    1.84
   1  -3   5   22.45    2.09
   1   3   5   18.42    1.93
  -1  -3  -5   23.98    2.25
  -1  -3  -5   17.68    1.00
  -1   3  -5   25.31    2.24
   1   3   5   29.43    2.29
  -1  -3  -5   18.15    1.45
  -1   3  -5   18.31    1.47
   1   3   5   21.23    1.51
  -1   3  -6  101.71    5.91
   1  -3   6  104.56    5.24
   1  -3   6   95.95    5.48
   1   3   6  105.25    5.55
   1  -3   6   96.85    5.34
  -1  -3  -6  104.75    5.73
   1  -3   6  102.85    4.94
  -1   3  -6  106.77    5.63
   1   3   6   93.82    5.19
  -1   3  -6   99.48    4.16
  -1   3  -7  779.92   26.63
   1  -3   7  728.32   25.19
   1   3   7  712.16   23.92
   1  -3   7  723.86   25.82
   1   3   7  758.69   26.05
   1  -3   7  715.54   25.94
  -1  -3  -7  739.78   26.23
  -1   3  -7  732.62   26.01
   1  -3   7  696.84   24.69
   1   3   7  736.99   25.56
  -1   3  -8  182.20    9.28
  -1  -3  -8  172.59    8.89
   1  -3   8  160.85    7.68
   1  -3   8  155.98    8.42
   1  -3   8  148.53    8.30
   1   3   8  158.28    6.74
   1   3   8  176.79    8.77
   1  -3   8  163.43    7.46
  -1   3  -8  176.02    8.75
  -1  -3  -8  156.93    8.61
   1   3   8  176.01    8.37
  -1   3  -9  619.97   24.52
  -1  -3  -9  644.98   24.49
   1  -3   9  646.50   24.10
   1  -3   9  634.11   24.01
   1   3   9  666.81   24.36
   1  -3   9  617.71   22.34
   1   3   9  600.84   23.42
  -1  -3  -9  568.82   24.03
   1  -3   9  620.23   22.19
  -1   3  -9  662.27   24.31
   1  -3  10   10.20    1.00
   1   3  10    6.79    1.03
  -1  -3 -10   15.30    3.24
  -1   3 -10   10.66    3.03
   1   3  10    9.12    0.96
   1  -3  10    5.65    1.06
   1  -3  10    7.32    1.03
   1   3  10    5.37    0.97
   1   3  10    8.13    2.11
   1  -3  10    7.23    2.45
   1  -3  10    6.93    0.97
  -1   3 -10    7.80    2.19
  -1  -3 -10    8.29    2.17
   1  -3  10    9.08    2.27
   1   3  10    7.10    2.31
   1  -3  10    5.15    1.95
   1   3  10    8.12    0.95
   1  -3  10    7.69    0.87
   1   3  10    6.02    0.96
   1   3  10    5.67    0.98
   1  -3  10    5.09    0.84
   1   3  10    5.57    0.98
   1  -3  11   60.00    2.94
   1  -3  11   61.40    2.97
  -1  -3 -11   60.96    6.07
  -1   3 -11   63.38    6.36
   1  -3  11   64.26    3.08
   1   3  11   68.42    3.06
   1   3  11   70.18    3.06
   1  -3  11   68.38    3.40
   1   3  11   78.51    6.26
   1  -3  11   60.51    5.69
   1  -3  11   62.50    5.52
   1  -3  11   60.44    2.85
   1   3  11   71.16    3.28
   1   3  11   62.29    3.14
   1  -3  11   63.31    3.00
   1   3  11   65.20    3.22
   1  -3  11   63.22    3.16
   1   3  11   65.88    3.20
   1   3  11   70.17    3.24
   1  -3  12   51.34    2.58
   1   3  12   51.14    2.83
  -1  -3 -12   45.10    5.46
  -1   3 -12   48.13    5.96
   1   3  12   55.82    2.87
   1  -3  12   52.72    2.63
   1   3  12   55.23    2.85
   1   3  12   55.74    2.86
   1  -3  12   48.16    2.62
   1  -3  12   45.95    2.37
   1  -3  12   52.54    2.77
   1  -3  12   42.82    2.46
   1  -3  12   46.81    5.06
   1   3  12   54.63    5.38
   1  -3  12   47.79    4.97
   1   3  12   53.68    2.60
   1  -3  12   50.08    2.90
   1   3  12   47.97    2.70
   1  -3  12   48.08    2.73
   1   3  13  173.60    6.67
   1   3  13  164.03    6.58
   1  -3  13  162.83    6.29
  -1  -3 -13  172.45   11.07
  -1   3 -13  175.88   11.16
   1  -3  13  165.88   10.14
   1   3  13  151.21    9.87
   1   3  13  171.60    6.58
   1  -3  13  173.56    6.62
   1  -3  13  155.82    6.27
   1   3  13  179.21    6.78
   1   3  13  175.95    6.65
   1  -3  13  171.86    6.59
   1   3  13  175.65    6.35
   1  -3  13  177.44    6.41
   1  -3  13  163.14    6.29
   1   3  13  187.27    6.77
   1   3  14   30.83    2.07
   1  -3  14   28.33    1.75
   1   3  14   32.08    2.04
   1   3  14   29.65    1.99
   1  -3  14   27.42    1.72
   1  -3  14   30.33    1.98
   1   3  14   29.96    1.70
   1  -3  14   29.88    1.73
   1  -3  14   29.55    1.99
   1   3  14   31.10    1.99
   1   3  14   27.38    2.00
   1  -3  14   25.32    1.69
   1   3  14   29.54    2.00
   1   3  15   36.16    2.10
   1   3  15   39.42    2.11
   1  -3  15   42.01    2.19
   1  -3  15   40.92    2.12
   1   3  15   37.20    2.05
   1  -3  15   35.95    1.86
   1   3  15   40.14    2.23
   1   3  15   38.87    2.22
   1  -3  15   34.28    1.83
   1   3  15   38.62    2.15
   1   3  16   62.48    2.58
   1  -3  16   55.18    2.53
   1   3  16   58.44    2.57
   1   3  16   60.28    2.66
   1   3  16   61.22    2.69
   1   3  17    2.41    0.54
   1   3  17    2.30    0.46
   1  -3  17    2.65    0.45
   1   3  17    1.56    0.44
   1   3  17    1.76    0.53
   1  -3  17    2.53    0.50
   1  -3  17    2.53    0.43
  -1   4  17   17.33    0.85
  -1   4  17   17.34    1.00
  -1   4  17   16.75    0.96
  -1   4  16  132.92    4.56
  -1  -4  16  130.90    4.60
  -1   4  16  127.47    4.69
  -1   4  16  114.95    4.50
  -1   4  16  125.84    4.72
  -1   4  16  129.16    4.55
  -1  -4  16  121.03    4.51
  -1   4  15   13.24    1.16
  -1   4  15   14.71    1.31
  -1  -4  15   11.88    1.14
  -1   4  15   14.28    1.18
  -1  -4  15   13.62    1.06
  -1   4  15   13.01    1.21
  -1   4  15   11.89    1.15
  -1  -4  14   44.16    2.19
  -1   4  14   51.60    2.67
  -1   4  14   47.41    2.55
  -1   4  14   45.85    2.48
  -1   4  14   44.07    2.43
  -1  -4  14   47.95    2.53
  -1   4  14   49.35    2.52
  -1  -4  14   47.30    2.73
  -1  -4  14   46.65    2.41
   1   4 -13  172.17    6.34
  -1  -4  13  166.97    6.53
  -1   4  13  172.39    6.49
  -1  -4  13  170.50    6.49
  -1   4  13  175.09    6.37
  -1   4  13  172.28    6.54
  -1   4  13  173.55    6.60
  -1   4  13  166.37    6.49
  -1  -4  13  170.42    6.84
  -1  -4  13  165.09    6.27
  -1  -4  13  167.30    6.57
  -1   4  13  171.02    6.57
   1   4 -12   11.75    1.22
  -1  -4  12   11.17    1.22
  -1  -4  12   12.79    1.38
  -1   4  12   11.80    1.35
  -1   4  12   14.56    1.33
  -1  -4  12   15.26    1.44
  -1   4  12   17.01    1.52
  -1   4  12   13.27    1.47
  -1   4  12   12.08    1.41
  -1   4  12   13.81    1.41
  -1  -4  12   13.91    1.58
  -1  -4  12   11.29    2.83
  -1   4  12   13.90    2.90
  -1  -4  12    9.82    2.66
  -1  -4  12   11.36    1.36
  -1   4  12   14.85    1.44
   1   4 -11   17.07    1.39
  -1  -4  11   14.45    1.30
  -1  -4  11   11.35    1.47
  -1  -4  11   14.76    2.94
  -1  -4  11   12.66    2.75
  -1   4  11   11.38    2.61
  -1   4  11   11.60    1.30
  -1  -4  11   13.73    1.45
  -1   4  11   13.65    1.26
  -1  -4  11   16.49    1.38
  -1   4  11   13.05    1.37
  -1   4  11   14.41    1.39
  -1   4  11   13.17    1.39
  -1   4  11   11.63    1.30
  -1   4  11   13.96    1.40
  -1  -4  11   13.66    1.37
  -1   4  10   90.09    3.95
  -1   4  10   93.57    3.92
  -1   4  10   95.21    3.97
  -1   4  10   89.40    3.87
  -1  -4  10   99.34    6.15
  -1  -4  10   91.25    3.91
   1   4 -10   82.67    3.73
  -1  -4  10   94.45    4.18
   1  -4 -10   97.22    6.74
   1   4 -10   93.82    6.47
  -1   4  10   95.22    3.93
  -1  -4  10   84.07    3.75
  -1   4  10   86.88    3.87
  -1  -4  10   89.22    3.85
  -1  -4  10   93.21    3.97
  -1   4  10   93.24    3.83
  -1   4  10   88.88    3.87
  -1  -4  10   84.77    3.85
  -1  -4  10   90.62    6.86
  -1  -4  10   85.65    6.47
  -1   4  10   96.09    6.89
  -1   4  10   93.90    6.06
  -1  -4  10   85.29    5.73
  -1  -4   9   50.81    4.24
  -1   4   9   50.84    4.11
  -1  -4   9   54.64    4.25
   1  -4  -9   54.53    4.65
   1   4  -9   51.86    4.41
  -1   4   9   52.44    4.73
  -1  -4   9   50.69    4.62
  -1   4   9   55.24    2.63
  -1   4   8  405.22   15.68
  -1  -4   8  426.41   16.37
  -1  -4   8  403.10   15.95
   1  -4  -8  383.91   16.19
   1   4  -8  417.82   16.22
  -1  -4   8  394.66   16.46
  -1   4   8  428.46   16.85
  -1   4   7    4.14    1.20
  -1   4   7    4.61    0.58
  -1  -4   7    4.52    1.36
  -1  -4   7    4.66    1.41
  -1  -4   7    3.51    1.28
  -1   4   7    4.77    1.39
   1   4  -7    7.46    1.48
   1  -4  -7    8.19    1.68
  -1   4   6   15.16    1.77
   1   4  -6   13.86    1.34
  -1   4   6   13.19    1.27
  -1   4   6   12.72    1.97
  -1  -4   6   12.24    1.81
  -1  -4   6   16.00    2.11
  -1  -4   6   17.82    2.04
   1  -4  -6   13.28    1.88
   1   4  -6   13.55    1.85
  -1   4   5  554.09   19.49
  -1  -4   5  577.22   19.90
   1   4  -5  555.94   19.21
  -1  -4   5  557.89   19.51
   1  -4  -5  521.92   19.21
  -1  -4   5  545.52   19.37
  -1   4   5  563.87   19.55
  -1   4   5  547.01   18.92
  -1   4   5  567.02   18.78
   1   4  -5  564.67   18.73
  -1   4   4 4477.00  138.61
   1   4  -4 4328.00  138.62
  -1   4   4 4557.80  138.78
  -1   4   4 4199.84  139.00
  -1  -4   4 4654.58  139.61
   1  -4  -4 4407.18  138.77
   1   4  -4 4716.61  138.76
   1  -4  -4 4305.70  137.99
  -1  -4   4 4494.02  138.83
  -1   4   4 4593.23  139.00
  -1   4   4 4614.63  139.08
  -1  -4   4 4439.32  139.01
   1   4  -3 1034.82   33.05
  -1   4   3 1054.01   33.21
   1  -4  -3  977.37   32.87
  -1   4   3 1049.16   32.91
  -1  -4   3  997.64   32.84
  -1   4   3 1055.89   33.16
   1  -4  -3 1047.94   32.83
   1  -4  -3 1003.57   32.68
  -1   4   3 1010.07   32.83
   1   4  -3 1054.17   32.62
  -1  -4   3  991.68   32.70
   1  -4  -3 1002.90   32.66
  -1   4   3 1050.57   32.88
  -1  -4   3  992.34   32.67
   1  -4  -2 1386.24   45.18
  -1   4   2 1437.59   45.35
   1   4  -2 1418.66   45.20
   1  -4  -2 1361.76   44.70
  -1  -4   2 1399.49   44.52
  -1   4   2 1399.21   44.50
  -1   4   2 1432.03   45.08
   1  -4  -2 1431.70   44.70
  -1  -4   2 1477.36   45.60
   1  -4  -2 1428.95   45.09
   1   4  -2 1434.70   44.58
  -1   4   2 1442.57   44.55
   1  -4  -2 1409.43   44.42
  -1  -4   2 1403.60   44.42
   1   4  -2 1501.45   44.35
   1  -4  -2 1379.60   45.01
  -1  -4   2 1354.40   44.38
  -1   4   2 1456.44   44.55
   1  -4  -1 1838.14   56.77
   1  -4  -1 1855.23   57.12
  -1  -4   1 1857.83   57.27
   1   4  -1 1939.03   56.01
   1  -4  -1 1822.62   56.01
  -1  -4   1 1729.15   55.99
  -1   4   1 1792.35   56.00
  -1  -4   1 1771.76   55.93
  -1   4   1 1801.74   56.01
   1  -4  -1 1736.96   57.07
   1   4  -1 1859.34   57.18
   1  -4  -1 1748.76   56.58
  -1  -4   0 1831.08   58.92
   1  -4   0 1898.94   59.33
   1  -4   0 1798.17   59.38
   1  -4   0 1884.76   59.73
  -1  -4   0 1891.61   59.51
   1  -4   0 1834.13   58.27
   1   4   0 1831.31   58.22
  -1  -4   0 1883.62   58.27
  -1   4   0 1990.44   58.28
  -1  -4   0 1884.98   58.25
  -1   4   0 1954.55   58.26
   1  -4   0 1833.46   59.74
  -1   4   0 1957.49   59.85
   1   4   0 1930.44   59.71
  -1   4  -1   58.41    3.25
   1  -4   1   59.33    3.28
  -1  -4  -1   56.71    2.91
  -1  -4  -1   62.54    2.41
  -1   4  -1   68.14    2.43
  -1  -4  -1   58.35    2.39
  -1   4  -1   57.50    2.31
   1  -4   1   58.26    3.06
   1   4   1   60.06    2.36
  -1  -4  -1   55.39    2.30
   1   4   2  964.11   29.90
   1  -4   2  957.18   30.86
   1  -4   2  930.65   29.89
  -1  -4  -2  923.76   29.27
   1   4   2  945.01   30.02
  -1  -4  -2  922.14   30.10
  -1   4  -2  981.60   29.98
  -1  -4  -2  981.63   30.03
  -1   4  -2  964.30   29.95
  -1  -4  -2  916.19   30.02
   1   4   2  971.89   30.75
  -1   4  -2  940.16   30.79
   1  -4   3  247.69    9.30
   1  -4   3  274.20   10.17
   1   4   3  265.72    9.37
   1   4   3  269.73    9.30
  -1  -4  -3  256.78    8.89
  -1  -4  -3  291.96    9.70
  -1   4  -3  275.03    9.51
  -1  -4  -3  258.11    9.10
   1   4   3  261.46    9.80
  -1   4  -3  262.99    9.81
  -1  -4  -3  243.13    9.48
  -1   4  -3  266.09    9.45
  -1   4  -4  166.55    7.04
   1  -4   4  135.25    6.25
   1  -4   4  135.30    5.75
   1  -4   4  128.05    6.24
   1   4   4  135.58    5.78
  -1   4  -4  130.71    5.75
   1   4   4  135.51    5.74
  -1  -4  -4  127.86    4.97
   1   4   4  162.37    6.30
  -1  -4  -4  142.90    6.04
  -1   4  -4  144.27    5.94
  -1  -4  -4  121.35    5.02
  -1   4  -5  664.16   22.73
   1  -4   5  653.64   22.00
   1  -4   5  626.87   22.16
   1  -4   5  633.73   21.53
   1   4   5  631.85   21.57
   1   4   5  606.58   20.85
   1   4   5  674.19   21.75
  -1   4  -5  621.61   20.98
  -1   4  -5  677.63   21.73
  -1  -4  -5  609.50   21.71
  -1  -4  -5  591.57   19.88
  -1   4  -6  207.16   10.06
   1  -4   6  247.86    9.77
   1  -4   6  228.32    9.41
   1   4   6  237.68    9.55
  -1   4  -6  223.84    8.34
   1   4   6  227.43    8.26
   1   4   6  195.88    9.10
  -1  -4  -6  200.74    9.38
  -1   4  -6  198.99    9.17
   1  -4   6  210.96    8.99
  -1   4  -7    8.32    2.41
   1  -4   7    4.56    1.39
   1  -4   7    4.68    1.37
   1   4   7    6.28    1.51
   1   4   7    6.08    1.49
   1  -4   7    6.48    1.35
  -1   4  -7    7.09    1.58
  -1  -4  -7    4.48    1.48
  -1   4  -8  759.80   27.30
   1  -4   8  734.82   25.67
  -1   4  -8  707.47   25.88
  -1  -4  -8  691.06   26.19
   1  -4   8  664.96   24.76
   1   4   8  728.17   26.11
   1  -4   8  698.88   26.36
   1  -4   8  681.56   25.79
   1   4   8  747.48   25.79
   1  -4   9   69.44    3.21
   1  -4   9   58.51    4.99
   1  -4   9   71.40    5.51
   1   4   9   62.24    5.16
  -1  -4  -9   75.14    5.93
  -1   4  -9   63.62    5.77
   1   4   9   66.06    3.06
   1   4   9   66.38    3.09
   1   4   9   66.18    3.06
   1  -4   9   66.13    3.04
   1  -4   9   65.90    4.51
  -1  -4  -9   65.98    5.37
  -1   4  -9   63.37    5.14
   1  -4   9   65.63    3.03
   1   4   9   64.43    3.04
   1   4   9   67.76    3.12
   1  -4   9   66.91    4.82
   1   4   9   72.37    5.16
   1  -4  10  223.67    8.18
   1  -4  10  220.07    8.11
   1   4  10  236.78    8.18
   1  -4  10  226.81    8.40
   1   4  10  235.57    8.28
   1   4  10  231.52    8.22
   1   4  10  225.13    8.28
  -1  -4 -10  247.90   12.65
  -1   4 -10  245.03   12.83
   1  -4  10  218.39   11.61
   1   4  10  224.14   11.65
   1  -4  10  217.37   11.42
  -1   4 -10  229.10   11.65
   1   4  10  236.04    8.17
   1  -4  10  227.26    8.21
   1   4  10  216.46    7.92
   1  -4  10  218.87    7.98
   1   4  10  235.38    8.32
   1   4  10  234.24    8.32
   1  -4  11   12.66    1.18
   1  -4  11   13.20    1.34
  -1  -4 -11   17.46    3.42
  -1   4 -11   11.04    3.42
   1   4  11   10.18    2.36
   1  -4  11   15.25    2.84
   1  -4  11    9.44    2.33
   1  -4  11   13.19    1.44
   1   4  11   13.04    1.11
   1   4  11   12.35    1.39
   1   4  11   11.83    1.36
   1   4  11   13.28    1.41
   1   4  11   15.12    1.45
   1  -4  11   11.66    1.23
   1  -4  11   13.15    1.35
   1   4  11   12.17    1.13
   1   4  11   13.94    1.33
   1  -4  11   12.14    1.31
   1   4  11   15.64    1.37
   1  -4  12  226.02   12.63
   1   4  12  238.52   12.93
   1  -4  12  224.05   12.74
   1  -4  12  262.82    9.57
   1   4  12  263.94    8.97
   1  -4  12  254.68    8.99
   1   4  12  261.34    9.41
   1   4  12  277.59    9.50
   1   4  12  267.98    9.44
   1  -4  12  255.42    9.03
   1   4  12  256.98    9.23
   1  -4  12  251.80    9.22
  -1   4 -12  243.03   14.11
  -1  -4 -12  262.57   14.22
   1  -4  12  262.20    9.30
   1  -4  13   37.77    2.05
   1   4  13   41.92    2.48
   1   4  13   42.28    2.48
   1   4  13   42.36    2.08
   1   4  13   40.50    2.48
   1  -4  13   40.84    2.57
   1  -4  13   36.79    2.23
   1   4  13   41.96    2.37
   1  -4  13   36.83    2.29
   1  -4  14  222.56    8.08
   1  -4  14  204.75    7.62
   1   4  14  225.42    7.93
   1   4  14  226.40    7.98
   1   4  14  211.26    7.74
   1  -4  14  203.89    7.68
   1   4  14  216.04    7.90
   1  -4  14  213.40    7.79
   1   4  14  219.72    7.79
   1   4  14  225.81    7.99
   1   4  15    3.19    0.92
   1  -4  15    3.60    0.80
   1   4  15    2.64    0.73
   1   4  15    3.94    0.87
   1   4  15    3.81    0.86
   1  -4  15    0.04    0.23
   1   4  15    2.91    0.75
   1  -4  15    2.95    0.73
   1   4  15    3.66    0.87
   1  -4  15    3.67    0.87
   1   4  16   15.16    1.12
   1   4  16   14.58    1.16
   1   4  16   13.72    1.14
   1  -4  16   15.06    1.02
   1   4  16   15.79    1.06
   1   4  17   10.56    0.68
   1   4  17   13.09    0.85
   1  -4  17   13.54    0.81
   1  -4  17   12.94    0.75
   1   4  17   10.04    0.62
   1   4  17   11.30    0.80
  -1   5  17   60.86    2.23
  -1  -5  17   63.81    2.26
  -1   5  16    9.53    0.74
  -1  -5  16    8.36    0.68
  -1   5  16    9.14    0.90
  -1  -5  16    8.46    0.92
  -1   5  16   10.26    0.85
  -1  -5  15   13.38    1.30
  -1   5  15   12.01    1.10
  -1  -5  15   13.11    1.08
  -1   5  15   15.04    1.10
  -1  -5  15   13.03    1.04
  -1  -5  15   13.73    1.24
  -1   5  15   13.99    1.22
  -1   5  15   14.43    1.19
  -1   5  15   15.14    1.11
  -1  -5  15   14.02    1.11
  -1   5  15   12.24    1.22
  -1   5  14   13.71    1.37
  -1  -5  14   12.48    1.24
  -1   5  14   11.28    1.22
  -1  -5  14   12.34    1.21
  -1   5  14   13.54    1.21
  -1  -5  14   11.77    1.10
  -1  -5  14   11.90    1.28
  -1   5  14   14.09    1.39
  -1   5  14   11.98    1.25
  -1   5  14   11.35    1.25
  -1  -5  14   13.69    1.41
  -1   5  13   28.67    1.76
  -1  -5  13   30.58    1.99
  -1  -5  13   31.77    1.90
  -1  -5  13   29.64    2.21
  -1  -5  13   32.15    2.06
  -1   5  13   31.45    2.10
  -1   5  13   30.74    2.03
  -1   5  13   29.56    2.01
  -1  -5  13   26.64    1.86
  -1   5  13   31.90    1.93
  -1   5  13   28.63    1.93
   1   5 -12   68.12    3.19
  -1  -5  12   61.54    3.15
  -1   5  12   68.98    3.22
  -1   5  12   71.22    3.40
  -1   5  12   69.32    3.31
  -1   5  12   70.49    3.36
  -1   5  12   71.14    3.44
  -1   5  12   69.49    3.31
  -1   5  12   67.97    3.08
  -1  -5  12   66.46    3.34
  -1  -5  12   64.84    3.15
  -1  -5  12   68.14    3.56
  -1  -5  12   70.21    3.36
  -1  -5  12   67.86    6.22
  -1  -5  12   58.27    5.44
  -1   5  12   69.15    5.91
   1  -5 -12   61.40    6.39
   1   5 -12   63.70    6.63
   1   5 -11   30.53    1.93
  -1   5  11   31.18    1.95
  -1  -5  11   29.42    1.97
  -1   5  11   32.65    2.10
  -1   5  11   31.86    2.05
  -1   5  11   35.01    2.19
  -1   5  11   33.13    2.09
  -1   5  11   33.04    2.08
  -1   5  11   29.61    1.83
  -1  -5  11   29.10    2.06
  -1  -5  11   30.93    1.97
  -1  -5  11   32.66    2.05
  -1  -5  11   22.30    3.40
  -1  -5  11   33.40    4.26
  -1   5  11   28.15    3.82
  -1  -5  11   30.35    2.24
   1   5 -11   30.27    4.59
   1  -5 -11   21.91    3.76
  -1   5  10  117.41    4.63
  -1   5  10  112.37    4.66
  -1   5  10  115.15    4.66
  -1   5  10  114.43    4.69
  -1  -5  10  115.52    4.64
   1   5 -10  104.17    4.49
  -1  -5  10  119.00    7.32
  -1   5  10  119.84    4.66
  -1   5  10  103.87    4.38
  -1  -5  10  114.20    4.56
  -1  -5  10  111.56    4.68
   1   5 -10  113.36    8.48
  -1   5  10  122.19    7.70
  -1  -5  10  103.34    7.14
  -1  -5  10  107.41    4.51
  -1   5  10  113.96    4.56
  -1  -5  10  108.88    4.52
  -1  -5  10  115.52    4.91
  -1   5   9  240.40    8.63
  -1   5   9  248.38    8.75
  -1   5   9  249.04    8.77
  -1   5   9  251.63    8.77
  -1   5   9  239.05    8.71
   1   5  -9  242.24    8.67
  -1  -5   9  261.49    9.04
  -1   5   9  241.97    8.67
  -1  -5   9  258.06    8.82
  -1  -5   9  240.31    8.61
  -1  -5   9  252.04   11.45
   1   5  -9  271.76   11.75
   1  -5  -9  255.07   11.86
  -1  -5   9  274.34   12.10
  -1   5   9  290.39   11.68
   1   5  -9  258.54   13.20
  -1   5   9  268.52   12.19
  -1  -5   9  227.47   11.54
  -1  -5   9  240.62    8.69
  -1  -5   9  234.88    8.59
  -1   5   8  179.64    8.53
   1   5  -8  168.78    8.62
   1  -5  -8  192.40    9.17
  -1  -5   8  178.89    8.90
   1   5  -8  183.12   10.22
  -1  -5   8  185.23    9.30
  -1  -5   8  176.56    9.00
  -1   5   8  187.27    9.28
  -1  -5   7    9.30    1.94
  -1  -5   7    8.60    1.68
  -1   5   7    8.22    1.71
  -1   5   7   10.15    1.16
  -1   5   7    8.52    1.59
  -1  -5   7    7.52    1.61
   1  -5  -7    8.38    1.65
   1   5  -7   11.24    1.83
  -1  -5   6   45.63    3.39
  -1   5   6   49.37    3.60
  -1  -5   6   51.55    4.02
   1   5  -6   41.46    3.12
  -1  -5   6   51.24    3.72
   1  -5  -6   44.65    3.35
   1   5  -6   54.52    3.14
  -1   5   6   46.33    3.23
  -1   5   6   46.13    2.93
   1   5  -5 1223.43   40.21
  -1   5   5 1263.54   40.31
  -1   5   5 1258.79   40.53
  -1  -5   5 1218.85   40.34
  -1  -5   5 1277.58   41.47
  -1  -5   5 1181.01   40.85
   1  -5  -5 1210.36   40.33
   1   5  -5 1273.41   40.22
  -1   5   5 1248.86   40.81
  -1  -5   4  101.10    4.67
  -1   5   4  106.97    4.83
   1  -5  -4   95.80    4.50
   1   5  -4  106.15    4.61
   1  -5  -4   98.58    4.66
  -1   5   4  107.89    5.19
   1   5  -4  104.43    5.00
  -1   5   4  103.80    5.08
  -1   5   3 1429.07   46.69
   1   5  -3 1440.73   46.62
  -1  -5   3 1367.17   45.61
  -1   5   3 1485.15   45.83
   1  -5  -3 1414.75   46.28
  -1  -5   3 1493.86   47.25
   1  -5  -3 1367.04   46.21
  -1   5   3 1451.61   45.82
   1   5  -3 1584.88   45.66
   1  -5  -3 1452.61   45.70
  -1  -5   3 1440.44   45.70
  -1   5   3 1434.72   46.47
  -1   5   2  239.69    8.72
   1  -5  -2  223.24    8.26
  -1   5   2  232.89    9.06
   1  -5  -2  215.56    8.34
   1   5  -2  231.80    8.93
  -1   5   2  230.69    7.73
  -1  -5   2  215.54    7.56
  -1  -5   2  221.82    9.20
   1  -5  -2  233.03    8.80
   1   5  -2  234.38    7.77
   1  -5  -2  219.90    7.76
  -1   5   2  221.03    7.72
   1  -5  -2  219.93    7.68
  -1  -5   1 2422.98   71.07
   1  -5  -1 2346.55   70.93
   1   5  -1 2475.23   71.66
   1  -5  -1 2419.54   71.03
   1  -5  -1 2505.27   71.63
  -1  -5   1 2473.59   71.76
  -1  -5   0    4.75    0.78
   1  -5   0    7.30    1.05
   1  -5   0    7.61    1.13
   1  -5   0    5.02    1.14
  -1  -5   0    7.25    1.16
   1   5   0    9.42    1.34
  -1   5   0    4.67    1.09
  -1   5  -1 4407.34  128.15
  -1  -5  -1 4352.49  126.50
   1  -5   1 4502.43  127.76
   1  -5   1 4672.43  128.35
  -1  -5  -1 4578.52  127.68
  -1  -5  -1 3849.19  125.94
  -1  -5  -1 3765.48  125.92
  -1   5  -1 4196.83  125.91
  -1   5  -1 4015.26  125.91
  -1  -5  -1 4107.89  125.97
  -1  -5  -1 4397.46  126.01
  -1  -5  -2  361.49   11.30
   1   5   2  335.21   11.92
  -1   5  -2  341.83   12.77
   1   5   2  356.75   12.81
   1  -5   2  350.69   12.79
   1   5   2  369.74   11.51
   1  -5   2  355.27   11.54
   1  -5   2  348.18   13.03
  -1  -5  -2  344.41   12.17
  -1  -5  -2  355.98   11.55
  -1   5  -2  365.34   11.53
  -1  -5  -2  306.40   11.48
  -1   5  -2  319.22   11.38
   1   5   3  357.38   12.51
  -1  -5  -3  339.22   12.44
   1   5   3  362.01   13.25
  -1   5  -3  358.09   13.20
   1  -5   3  351.74   12.27
   1  -5   3  346.37   13.39
   1   5   3  360.38   12.28
  -1  -5  -3  357.51   12.32
  -1   5  -3  380.62   12.44
  -1  -5  -3  382.17   12.56
  -1   5  -3  367.32   12.34
  -1  -5  -3  361.28   12.49
  -1  -5  -3  345.14   12.67
   1  -5   4  188.45    8.14
   1   5   4  195.99    7.18
  -1  -5  -4  164.69    6.61
  -1   5  -4  184.91    7.54
   1   5   4  191.10    7.62
  -1  -5  -4  167.60    6.74
  -1  -5  -4  155.22    7.05
  -1   5  -4  174.66    7.06
   1  -5   4  185.48    8.05
   1   5   4  178.11    7.03
   1  -5   4  170.07    6.93
   1  -5   5  265.12   11.12
  -1   5  -5  267.44   11.72
  -1   5  -5  242.28   10.11
   1   5   5  276.23   10.33
   1   5   5  262.57   10.62
  -1  -5  -5  241.95   10.31
  -1   5  -5  271.61   10.34
   1  -5   5  271.79   11.24
   1  -5   5  268.46   10.25
   1   5   5  273.85   10.31
   1  -5   6   35.83    3.24
  -1   5  -6   35.18    3.80
   1   5   6   27.70    2.74
   1   5   6   30.67    2.34
  -1   5  -6   32.01    2.43
  -1   5  -6   25.56    2.50
  -1  -5  -6   27.32    2.69
   1  -5   6   33.47    3.26
   1   5   6   30.81    2.71
   1  -5   6   32.85    2.75
   1  -5   7  256.10   10.95
  -1   5  -7  234.80   11.50
   1   5   7  226.46   10.27
  -1  -5  -7  226.16   10.35
  -1   5  -7  218.46   10.03
   1  -5   7  216.12    9.90
   1   5   7  261.55   10.50
   1  -5   7  218.53   10.01
   1  -5   8    6.76    1.78
  -1   5  -8    7.78    2.61
   1  -5   8    4.47    1.49
   1   5   8    3.77    1.45
   1  -5   8    5.68    1.67
   1   5   8    4.28    1.54
  -1  -5  -8    6.29    1.76
  -1   5  -8    4.70    1.61
   1  -5   9  959.03   43.70
   1   5   9 1242.21   42.66
   1   5   9 1304.55   39.22
   1   5   9 1259.88   39.09
   1   5   9 1276.99   39.15
   1  -5   9 1241.82   39.06
   1  -5   9 1237.29   39.11
   1   5   9 1269.71   39.22
  -1   5  -9 1226.10   38.92
   1  -5   9 1232.68   39.23
   1  -5   9 1180.11   38.89
   1   5   9 1268.07   38.93
  -1  -5  -9 1270.93   44.29
  -1   5  -9 1236.55   44.50
   1   5   9 1244.52   42.87
   1  -5   9 1205.87   43.50
   1  -5   9 1162.31   42.48
   1   5   9 1257.65   38.96
   1  -5   9 1217.05   38.92
  -1   5  -9 1114.32   42.43
   1  -5   9 1163.70   41.70
  -1  -5  -9 1146.46   42.87
   1  -5   9 1342.05   43.14
   1  -5  10   48.73    2.80
   1  -5  10   52.64    4.83
   1   5  10   48.38    4.64
   1  -5  10   60.84    5.45
   1  -5  10   49.24    2.59
   1   5  10   52.47    2.61
   1  -5  10   54.56    2.74
  -1   5 -10   42.92    5.43
  -1  -5 -10   44.72    5.22
   1  -5  10   51.97    2.76
   1   5  10   53.91    2.64
   1   5  10   58.16    2.87
   1   5  10   57.74    2.93
   1   5  10   55.58    2.82
   1   5  10   58.59    2.90
   1   5  10   58.99    2.90
   1  -5  10   54.65    2.64
   1  -5  11   65.93    3.22
   1  -5  11   64.71    3.31
   1   5  11   63.48    3.20
   1   5  11   63.02    3.02
   1  -5  11   61.12    2.96
   1  -5  11   66.33    3.17
   1   5  11   56.36    5.21
   1  -5  11   69.24    5.59
   1  -5  11   58.60    5.58
   1   5  11   67.54    3.31
   1   5  11   62.38    3.22
  -1   5 -11   59.81    6.24
  -1  -5 -11   63.51    6.46
   1  -5  11   58.59    2.96
   1   5  11   59.05    2.96
   1   5  11   65.00    3.19
   1   5  11   63.47    3.24
   1   5  12   22.11    1.83
   1   5  12   23.37    1.87
   1  -5  12   25.22    1.81
   1  -5  12   21.35    1.89
   1  -5  12   22.39    1.54
   1  -5  12   21.07    1.59
   1  -5  12   24.05    1.80
  -1  -5 -12   26.14    4.26
   1   5  12   23.71    1.88
   1   5  12   25.24    1.73
   1  -5  12   21.95    1.66
   1  -5  12   18.60    2.99
   1   5  12   17.78    3.13
   1  -5  12   20.13    3.36
   1   5  12   23.13    1.88
   1   5  12   24.34    1.92
   1  -5  13  428.22   14.77
   1  -5  13  437.25   14.56
   1  -5  13  396.03   14.27
   1  -5  13  428.21   14.27
   1   5  13  423.28   14.65
   1  -5  13  444.44   14.61
   1   5  13  440.38   14.69
   1   5  13  452.66   14.75
   1   5  13  442.41   14.69
   1   5  13  452.36   14.45
   1  -5  13  420.06   14.40
   1  -5  14   10.28    1.04
   1   5  14   11.62    1.11
   1  -5  14   10.72    1.15
   1   5  14    9.27    1.23
   1  -5  14   11.51    1.32
   1   5  14   10.10    1.24
   1   5  14    9.95    1.09
   1  -5  14   10.72    1.10
   1   5  14   11.76    1.33
   1   5  14    9.89    1.23
   1  -5  15   62.78    2.83
   1  -5  15   73.32    3.20
   1  -5  15   71.38    2.89
   1   5  15   69.44    3.08
   1   5  15   71.54    3.13
   1   5  15   75.33    2.95
   1   5  15   70.97    3.09
   1   5  16    0.70    0.58
   1  -5  16    0.38    0.36
   1   5  16    1.12    0.41
   1  -5  16    1.12    0.52
   1  -5  16    0.52    0.56
   1   5  17   10.86    0.69
   1  -5  17   10.99    0.65
   1  -5  17   11.88    0.69
  -1   6  16   78.94    3.08
  -1  -6  16   84.28    3.20
  -1   6  16   84.75    3.16
  -1  -6  15   66.64    2.99
  -1  -6  15   60.74    2.58
  -1   6  15   68.64    2.89
  -1   6  15   68.72    2.83
  -1  -6  15   73.12    2.94
  -1   6  15   68.48    2.90
  -1  -6  15   57.96    2.49
  -1  -6  15   71.47    2.81
  -1   6  15   63.14    2.75
  -1  -6  14    0.57    0.52
  -1  -6  14    0.92    0.82
  -1  -6  14    0.91    0.63
  -1  -6  14    0.40    0.73
  -1   6  14    1.44    0.78
  -1   6  14    0.95    0.77
  -1  -6  14    0.05    0.21
  -1   6  14    0.73    0.56
  -1  -6  14    0.96    0.55
  -1   6  14    0.95    0.76
  -1   6  14    0.57    0.74
  -1  -6  14    0.06    0.75
  -1  -6  13   29.49    2.11
  -1   6  13   30.16    2.00
  -1   6  13   31.08    2.05
  -1   6  13   28.60    1.94
  -1   6  13   29.44    1.85
  -1   6  13   34.62    2.08
  -1   6  13   27.63    1.92
  -1  -6  13   29.73    1.86
  -1   6  13   31.08    1.79
  -1  -6  13   25.86    1.74
  -1  -6  13   27.71    1.92
  -1  -6  13   28.79    1.99
  -1   6  12    1.71    0.97
   1  -6 -12    3.26    2.36
  -1  -6  12    3.25    0.97
  -1   6  12    0.95    0.86
  -1   6  12    2.72    1.00
  -1  -6  12    2.19    1.03
  -1   6  12    1.36    1.19
  -1  -6  12    2.15    1.57
  -1   6  12    1.59    0.84
  -1   6  12    1.76    0.65
  -1  -6  12    3.22    0.84
  -1   6  12    2.47    0.80
  -1  -6  12    2.07    0.75
  -1  -6  12    1.44    0.95
  -1   6  12    2.52    0.86
  -1  -6  11   64.68    3.17
  -1   6  11   69.96    3.31
  -1   6  11   67.92    3.32
   1   6 -11   66.75    3.16
  -1  -6  11   62.16    3.36
  -1   6  11   62.70    5.33
  -1  -6  11   63.05    3.24
  -1   6  11   64.71    2.89
  -1   6  11   67.62    3.13
  -1  -6  11   65.79    3.15
  -1   6  11   71.60    3.33
  -1   6  11   64.19    3.24
  -1   6  11   63.80    3.00
  -1  -6  11   59.05    2.95
  -1   6  10  142.82    5.61
  -1   6  10  146.50    5.66
  -1  -6  10  135.35    5.51
  -1   6  10  141.65    5.60
   1   6 -10  136.99    5.49
   1  -6 -10  147.55    9.66
  -1  -6  10  138.94    5.73
  -1  -6  10  130.73    8.08
  -1   6  10  135.74    8.27
  -1  -6  10  143.58    8.69
  -1   6  10  140.52    5.35
  -1   6  10  143.56    5.48
  -1  -6  10  137.00    5.46
  -1   6  10  146.97    5.50
  -1   6   9  184.69    6.53
  -1  -6   9  173.56    6.42
  -1   6   9  171.61    6.52
  -1   6   9  177.79    6.27
   1   6  -9  172.77    6.44
  -1  -6   9  162.15    6.57
   1   6  -9  150.25    8.40
  -1  -6   9  163.47    9.04
  -1  -6   9  179.82   10.27
  -1   6   9  161.16    8.98
  -1  -6   9  164.11    8.91
  -1   6   9  171.93    6.36
  -1   6   9  172.27    6.39
  -1   6   9  173.67    6.53
  -1  -6   9  185.99    9.88
  -1  -6   9  170.49    6.41
   1   6  -8  650.38   23.33
  -1  -6   8  644.20   24.08
   1  -6  -8  621.85   23.55
  -1  -6   8  658.19   25.28
  -1   6   8  670.63   23.96
  -1  -6   8  619.44   23.53
  -1   6   8  652.12   20.83
  -1  -6   8  712.86   25.08
  -1  -6   8  633.35   20.88
  -1   6   8  649.68   20.88
  -1   6   8  640.96   20.87
  -1  -6   8  630.35   20.75
  -1   6   8  632.07   20.90
   1   6  -8  644.58   20.81
  -1  -6   7   49.27    3.83
  -1  -6   7   58.61    4.89
  -1   6   7   55.46    4.08
   1  -6  -7   47.59    3.75
  -1  -6   7   51.32    4.16
   1   6  -7   59.51    3.90
  -1  -6   7   58.31    4.71
   1   6  -6  316.83   12.12
   1  -6  -6  310.25   12.34
  -1  -6   6  316.34   13.10
  -1  -6   6  335.80   13.77
  -1  -6   6  315.08   13.69
  -1  -6   6  307.59   12.27
  -1   6   6  322.03   12.48
   1   6  -6  314.45   12.24
  -1   6   6  324.54   13.01
  -1   6   6  315.31   12.24
   1   6  -5  241.28    8.83
   1  -6  -5  227.18    8.96
  -1  -6   5  223.23   10.30
  -1  -6   5  209.38   10.07
  -1  -6   5  217.19    8.87
  -1   6   5  235.08    9.10
   1   6  -5  210.51    9.23
  -1   6   5  224.37    9.42
  -1   6   5  219.76    9.56
   1  -6  -4 2374.60   76.50
   1   6  -4 2582.01   76.41
  -1   6   4 2515.68   77.70
  -1  -6   4 2423.46   78.19
  -1  -6   4 2367.24   76.43
  -1   6   4 2471.35   76.65
   1   6  -4 2380.92   77.60
  -1   6   4 2391.21   77.73
  -1   6   3   10.38    1.62
   1   6  -3   14.05    1.80
   1  -6  -3   12.09    1.07
   1   6  -3   11.39    0.93
  -1   6   3   12.95    1.65
  -1  -6   3   12.09    1.86
   1  -6  -3   11.42    1.56
  -1  -6   3   10.28    0.94
  -1  -6   3   12.77    1.77
  -1   6   3   10.91    1.02
   1   6  -3   11.05    1.01
   1  -6  -3    9.64    1.03
   1   6  -3   10.46    1.04
   1   6  -2  612.77   18.63
  -1   6   2  625.68   18.82
   1  -6  -2  607.49   17.64
  -1   6   2  613.66   18.15
  -1  -6   2  655.06   19.19
   1  -6  -2  632.85   18.53
  -1  -6   2  618.22   18.35
  -1   6   2  593.66   16.05
   1  -6  -2  436.46   15.80
   1   6  -2  488.14   15.80
   1  -6  -2  459.47   15.81
   1   6  -2  526.51   15.85
   1  -6  -1   58.47    3.62
  -1  -6   1   55.03    3.60
  -1  -6   1   62.76    3.31
   1   6  -1   44.59    3.35
   1  -6  -1   49.24    3.03
  -1  -6   0  560.84   19.59
   1  -6   0  573.26   19.86
  -1  -6   0  554.93   18.72
   1  -6   0  562.63   19.22
  -1   6   0  580.31   19.95
   1   6   0  561.97   19.78
   1  -6   0  532.78   19.28
  -1  -6  -1 1402.59   45.78
   1  -6   1 1523.33   46.53
   1  -6   1 1482.35   45.91
  -1  -6  -1 1317.60   44.87
  -1  -6  -1 1432.85   44.60
  -1   6  -1 1434.38   46.33
   1   6   2  300.76   10.69
  -1   6  -2  287.86   10.61
  -1  -6  -2  255.43    8.37
  -1   6  -2  218.36    8.01
  -1   6  -2  240.08    8.05
   1  -6   2  307.42   11.04
  -1  -6  -2  307.61   10.11
  -1  -6  -2  282.86    8.79
   1   6   2  296.25    9.63
   1  -6   2  309.54   10.61
  -1   6  -2  292.73    8.34
  -1  -6  -2  257.56    8.31
   1   6   3    4.89    1.33
  -1   6  -3    4.47    1.23
  -1  -6  -3    2.83    0.66
  -1   6  -3    2.36    0.57
  -1  -6  -3    3.09    0.87
   1   6   3    3.83    0.88
   1  -6   3    4.96    0.75
   1  -6   3    5.24    1.35
   1   6   3    4.62    0.71
  -1   6  -3    3.10    0.60
   1   6   4  253.08    9.67
   1   6   4  254.74    9.31
   1  -6   4  262.13   10.86
   1  -6   4  237.74    9.20
  -1   6  -4  258.79    9.34
  -1  -6  -4  257.98    9.53
   1   6   4  253.40   10.39
  -1   6  -4  245.50   10.25
  -1   6  -5   97.61    4.83
  -1  -6  -5   94.18    4.93
   1  -6   5   92.85    4.71
   1  -6   5  100.71    5.90
   1   6   5   97.75    4.81
   1  -6   5   95.05    5.91
  -1   6  -5   95.77    5.21
   1   6   5  117.82    5.61
  -1   6  -6   28.82    2.57
  -1  -6  -6   26.93    2.62
   1  -6   6   39.14    3.67
   1  -6   6   30.07    2.59
   1   6   6   34.63    2.75
   1  -6   6   34.23    3.39
   1   6   6   28.85    2.56
  -1   6  -6   31.03    2.67
   1  -6   7  449.86   17.00
   1  -6   7  392.76   15.25
   1  -6   7  426.27   17.01
   1   6   7  411.75   15.44
  -1  -6  -7  367.39   15.40
   1  -6   7  384.13   15.65
  -1   6  -7  376.47   15.12
  -1  -6  -8  804.71   29.73
   1  -6   8  764.19   29.36
  -1   6  -8  853.36   29.54
   1  -6   8  816.33   26.57
   1  -6   8  898.38   30.95
   1  -6   8  850.32   26.63
   1   6   8  824.79   26.66
   1   6   8  857.79   26.71
   1  -6   8  828.22   26.70
   1   6   8  853.74   29.62
   1  -6   8  799.67   29.33
   1   6   9   54.58    2.76
   1  -6   9   47.76    4.20
  -1   6  -9   39.40    3.93
   1  -6   9   45.90    2.61
   1  -6   9   46.34    4.60
   1   6   9   49.63    4.31
   1  -6   9   40.30    3.98
   1  -6   9   52.93    2.65
   1   6   9   50.02    2.62
   1   6   9   49.89    2.61
   1   6   9   55.48    2.76
   1  -6   9   48.12    2.52
   1  -6   9   50.23    2.51
   1   6   9   51.39    2.41
   1   6   9   47.07    2.33
   1   6  10  142.70    5.46
   1   6  10  139.34    5.53
   1   6  10  135.26    5.41
   1   6  10  139.94    5.44
   1   6  10  136.98    5.52
   1  -6  10  132.28    5.33
   1   6  10  141.43    8.10
   1  -6  10  133.05    8.76
   1  -6  10  110.64    7.40
   1  -6  10  130.65    5.43
   1  -6  10  130.76    5.20
   1  -6  10  128.56    5.11
   1   6  10  137.73    5.16
   1  -6  10  134.43    5.24
   1  -6  10  130.73    5.25
   1   6  10  135.87    5.18
   1  -6  10  136.12    8.37
   1  -6  10  134.86    5.41
  -1  -6 -10  131.73    9.38
   1   6  11    1.68    0.93
   1   6  11   -0.33    1.14
   1  -6  11    3.27    1.80
   1  -6  11    0.89    0.79
   1   6  11    0.06    0.64
   1  -6  11    0.26    0.62
  -1  -6 -11    1.89    2.14
   1  -6  11    0.86    0.77
   1   6  11    1.15    0.92
   1  -6  11    0.67    0.77
   1   6  11    0.50    0.73
   1  -6  11    0.31    0.72
   1   6  11    1.26    0.83
   1   6  12  445.40   14.68
   1   6  12  443.18   14.68
   1   6  12  442.92   14.65
   1   6  12  449.91   14.62
   1   6  12  440.93   14.59
   1  -6  12  391.27   14.11
   1  -6  12  411.89   14.17
   1  -6  12  420.23   14.63
   1   6  12  440.02   14.58
   1  -6  12  423.53   14.31
   1  -6  12  435.49   14.57
   1  -6  12  432.33   14.49
   1   6  12  447.38   14.26
   1  -6  12  405.92   14.19
  -1  -6 -12  410.69   20.02
   1   6  13    1.51    0.91
   1  -6  13    0.56    0.59
   1   6  13    0.29    0.62
   1  -6  13    0.53    0.53
   1  -6  13    1.18    0.92
   1   6  13    0.15    0.83
   1  -6  13    0.75    0.85
   1  -6  13    0.90    0.83
   1   6  13    0.54    0.81
   1  -6  13    0.31    0.70
   1   6  13    0.72    0.96
   1   6  13    0.24    1.00
   1   6  13    0.63    0.67
   1  -6  13    0.24    0.64
   1   6  14  230.65    4.15
   1   6  14  231.44    4.23
   1  -6  14  209.34    3.28
   1   6  14  236.19    3.58
   1  -6  14  216.36    4.24
   1   6  14  238.59    4.35
   1   6  14  230.66    4.23
   1   6  14  236.75    4.32
   1  -6  14  231.54    4.03
   1  -6  15   36.07    1.78
   1  -6  15   34.62    1.93
   1   6  15   36.55    1.94
   1   6  15   34.92    1.90
   1   6  15   36.52    1.91
   1   6  15   36.06    1.93
   1   6  15   35.49    1.89
   1   6  16    0.30    0.51
   1   6  16    0.40    0.49
   1   6  16    0.17    0.50
   1  -6  16    0.54    0.42
   1  -6  16   -0.11    0.45
  -1  -7  16   20.92    1.12
  -1   7  16   21.55    1.08
  -1   7  16   21.63    1.10
  -1   7  16   20.68    1.06
  -1  -7  16   18.89    0.94
  -1  -7  16   19.04    0.94
  -1  -7  15   11.41    0.97
  -1   7  15   10.19    0.92
  -1   7  15    9.87    0.96
  -1  -7  15    9.38    0.97
  -1   7  15   10.88    0.98
  -1   7  15   10.21    0.93
  -1   7  15   12.59    0.99
  -1  -7  14   59.30    2.82
  -1  -7  14   62.47    2.78
  -1   7  14   58.99    2.73
  -1   7  14   61.23    2.72
  -1   7  14   58.75    2.76
  -1   7  14   56.93    2.68
  -1  -7  14   61.00    2.72
  -1  -7  14   57.33    2.57
  -1   7  14   56.44    2.66
  -1  -7  13    2.35    0.73
  -1  -7  13    2.08    0.87
  -1  -7  13    2.99    0.93
  -1   7  13    1.53    0.85
  -1  -7  13    2.20    0.81
  -1   7  13    1.49    0.76
  -1  -7  13    2.65    0.80
  -1   7  13   -0.05    0.20
  -1   7  13    2.06    0.85
  -1   7  13    1.75    0.78
  -1   7  13    2.47    0.85
  -1   7  13    2.02    0.83
  -1  -7  12   72.64    3.64
  -1  -7  12   74.89    3.47
  -1   7  12   75.48    3.59
  -1   7  12   77.66    3.63
  -1  -7  12   76.30    3.67
  -1   7  12   82.32    3.26
  -1  -7  12   77.70    3.33
  -1   7  12   77.61    3.59
  -1  -7  12   74.04    3.49
  -1   7  12   75.92    3.35
  -1  -7  11    5.64    1.13
   1  -7 -11    4.17    2.35
  -1  -7  11    5.82    1.06
  -1   7  11    4.31    0.89
  -1   7  11    5.74    1.14
  -1  -7  11    7.63    1.08
  -1   7  11    4.34    1.10
  -1   7  11    4.35    1.07
  -1   7  11    3.78    0.75
  -1   7  10  209.30    7.66
  -1   7  10  215.90    7.66
  -1  -7  10  200.61    7.46
  -1  -7  10  203.18    7.63
  -1   7  10  205.94    7.64
   1   7 -10  213.56    7.58
  -1  -7  10  200.40    7.69
   1  -7 -10  198.11   11.84
  -1  -7  10  196.85   11.14
  -1  -7  10  200.38    7.49
  -1  -7  10  194.32   11.55
  -1   7  10  197.91    7.35
  -1  -7  10  195.52    7.42
  -1   7  10  208.84    7.43
  -1   7   9  332.40   11.76
  -1   7   9  335.10   11.74
  -1   7   9  354.45   11.73
  -1  -7   9  338.36   11.57
  -1   7   9  338.02   11.74
   1   7  -9  345.26   11.69
  -1  -7   9  363.98   11.79
  -1  -7   9  341.45   11.80
  -1  -7   9  343.80   11.74
  -1  -7   9  326.97   11.59
  -1  -7   9  368.62   16.05
  -1   7   9  337.30   14.35
  -1  -7   9  315.97   15.81
  -1   7   9  329.15   11.45
  -1   7   9  326.70   11.47
  -1   7   8   42.35    2.30
  -1   7   8   38.28    2.30
   1   7  -8   42.94    2.33
  -1  -7   8   43.16    2.36
  -1  -7   8   49.36    4.78
  -1   7   8   41.34    2.14
  -1  -7   8   43.61    2.35
  -1   7   8   46.55    2.41
  -1  -7   8   41.23    4.08
  -1  -7   8   38.65    4.37
  -1   7   8   41.76    3.64
  -1   7   8   42.29    2.17
  -1  -7   8   39.99    2.18
  -1   7   8   43.55    2.37
  -1  -7   7  325.27   14.10
  -1  -7   7  297.13   10.17
  -1  -7   7  282.86   13.71
  -1   7   7  298.02   12.10
  -1  -7   7  289.70   13.09
   1   7  -6   22.54    2.28
   1   7  -6   24.13    2.04
  -1  -7   6   19.97    3.09
  -1  -7   6   25.49    3.12
  -1   7   6   21.05    2.11
  -1   7   6   20.12    2.44
  -1  -7   6   19.82    2.61
   1   7  -6   20.03    2.32
  -1   7   6   16.55    2.10
   1   7  -5 1709.83   56.26
   1   7  -5 1835.74   55.80
  -1  -7   5 1818.31   58.49
  -1   7   5 1757.05   56.08
  -1   7   5 1791.82   57.52
   1   7  -5 1703.19   57.41
  -1   7   5 1699.15   57.39
   1   7  -4  540.73   17.95
  -1   7   4  562.72   19.56
  -1   7   4  531.91   19.76
   1   7  -4  529.92   19.66
  -1  -7   4  549.09   20.08
  -1   7   4  520.76   17.79
   1  -7  -4  532.36   19.03
  -1  -7   4  574.68   20.79
  -1   7   3 1362.07   44.23
   1   7  -3 1344.94   44.69
  -1   7   3 1301.28   44.76
  -1  -7   3 1348.89   44.60
   1  -7  -3 1310.77   44.29
  -1  -7   3 1461.28   45.63
  -1   7   2  120.45    5.91
   1  -7  -2  121.71    5.55
  -1   7   2  122.19    6.42
   1   7  -2  110.02    6.15
  -1  -7   2  131.46    6.19
   1  -7  -2  116.19    6.15
  -1  -7   2  129.95    6.72
   1  -7  -1  108.09    5.36
   1   7  -1  103.53    5.82
  -1  -7   1  113.91    5.41
  -1  -7   1  113.43    6.05
   1  -7  -1  116.80    6.04
   1  -7   0  171.56    7.64
  -1   7   0  167.53    8.03
   1   7   0  169.54    8.05
  -1  -7   0  165.74    6.92
   1  -7   0  179.69    7.53
   1  -7   0  168.19    8.04
  -1  -7   0  170.83    7.87
  -1  -7  -1 1396.78   47.20
  -1   7  -1 1431.64   48.76
   1  -7   1 1597.56   48.42
   1  -7   1 1425.26   48.33
  -1  -7  -1 1535.37   48.43
   1  -7   1 1575.25   49.10
   1   7   2 1437.69   46.29
  -1   7  -2 1380.82   47.42
   1   7   2 1388.42   47.53
   1  -7   2 1474.58   47.36
   1  -7   2 1501.87   48.06
  -1  -7  -2 1471.19   46.95
   1   7   3 1046.16   34.74
  -1  -7  -3 1060.52   34.98
   1  -7   3 1110.87   36.72
   1   7   3 1079.86   36.09
  -1   7  -3 1021.95   35.83
   1  -7   3 1084.39   36.01
   1   7   4   11.55    1.46
   1   7   4    8.42    1.61
  -1   7  -4    8.24    1.58
  -1   7  -4   11.73    1.06
   1   7   4    7.46    0.95
   1  -7   4    8.73    1.77
   1  -7   5   79.45    5.64
   1   7   5   75.21    4.82
   1   7   5   80.00    4.38
  -1   7  -5   78.88    4.84
  -1   7  -5   68.78    3.71
   1  -7   5   87.62    5.56
   1   7   5   76.73    3.89
   1  -7   6  453.03   17.57
   1   7   6  420.77   15.08
   1  -7   6  455.03   17.50
   1   7   6  406.89   15.88
  -1   7  -6  402.82   15.80
  -1   7  -6  381.10   14.82
   1  -7   7   58.43    5.03
   1   7   7   53.31    3.69
   1  -7   7   51.34    2.54
   1   7   7   50.49    2.58
   1  -7   7   50.48    4.28
   1   7   7   50.42    2.51
   1   7   7   49.98    2.56
   1  -7   7   52.92    4.80
   1  -7   8  103.60    4.42
   1  -7   8   95.70    4.30
   1  -7   8  108.76    4.35
   1   7   8  108.29    6.17
   1  -7   8  113.08    7.56
   1   7   8  113.83    4.34
   1  -7   8   92.01    6.37
   1  -7   8  111.80    4.66
   1  -7   8  107.25    7.33
   1   7   8  106.15    4.50
   1   7   8  106.49    4.42
   1   7   8  108.10    4.43
   1  -7   8  111.41    4.37
   1  -7   9  923.42   33.92
   1   7   9  895.17   29.07
   1   7   9  917.83   29.13
   1   7   9  900.22   31.88
   1  -7   9  869.50   33.92
   1   7   9  943.24   29.23
   1  -7   9  891.61   29.11
   1  -7   9  897.18   29.00
   1   7   9  950.64   29.05
   1  -7   9  936.88   29.24
   1  -7   9  890.01   28.98
   1  -7   9  845.31   29.03
   1   7  10   55.04    2.95
   1   7  10   52.49    2.89
   1   7  10   53.83    2.83
   1  -7  10   54.26    2.85
   1   7  10   54.71    2.77
   1  -7  10   54.26    5.26
   1  -7  10   53.74    2.81
   1  -7  10   55.98    2.80
   1   7  10   55.94    2.96
   1  -7  10   53.67    2.74
   1  -7  10   53.89    2.87
  -1  -7 -10   48.51    5.89
   1   7  11   20.95    1.73
   1   7  11   18.06    1.60
   1   7  11   18.50    1.71
   1  -7  11   22.71    3.47
   1  -7  11   18.79    1.50
   1   7  11   20.76    1.39
   1   7  11   20.12    1.63
   1  -7  11   18.25    1.49
   1   7  11   18.43    1.57
   1  -7  11   18.08    1.52
   1  -7  11   20.69    1.53
   1  -7  11   20.84    1.69
   1   7  11   20.56    1.38
   1   7  11   16.57    1.65
   1  -7  11   16.18    1.52
  -1  -7 -11   15.48    3.81
   1   7  12   17.89    1.60
   1   7  12   19.39    1.76
   1  -7  12   16.94    1.59
   1   7  12   16.13    1.52
   1   7  12   17.54    1.57
   1  -7  12   18.46    1.50
   1   7  12   18.58    1.33
   1  -7  12   18.90    1.67
   1  -7  12   17.89    1.55
   1   7  12   20.26    1.75
   1   7  12   19.80    1.33
   1  -7  12   18.92    1.45
   1   7  13  331.67    5.07
   1   7  13  313.76    4.93
   1  -7  13  322.80    4.63
   1  -7  13  327.33    5.19
   1  -7  13  312.36    4.30
   1   7  13  315.82    5.18
   1  -7  13  307.16    5.07
   1   7  13  324.51    5.27
   1   7  13  318.98    5.17
   1   7  14   30.52    1.83
   1   7  14   30.28    1.86
   1  -7  14   27.75    1.75
   1   7  14   30.29    1.76
   1   7  14   28.33    1.74
   1  -7  14   27.43    1.74
   1   7  14   30.24    1.82
   1  -7  14   25.86    1.55
   1   7  15   18.54    1.20
   1   7  15   20.61    1.27
   1  -7  15   17.71    1.13
   1  -7  15   18.10    1.22
   1  -7  15   19.66    1.19
   1   7  15   18.47    1.27
   1   7  15   16.71    1.19
   1   7  15   18.94    1.27
  -1   7 -16   24.95    1.27
   1  -7  16   24.93    1.19
   1   7  16   28.05    1.21
   1   7  16   27.17    1.23
   1   7  16   26.67    1.18
  -1   8  16   18.93    0.90
   1   8 -16   19.56    0.95
  -1   8  15  104.31    3.82
  -1   8  15  103.99    3.76
  -1  -8  15  106.91    3.81
  -1  -8  15  105.18    3.79
  -1   8  15  107.50    3.76
  -1  -8  15   93.22    3.57
  -1   8  15  100.74    3.72
  -1   8  15  108.36    3.70
  -1  -8  15   99.18    3.54
  -1   8  14    7.44    0.94
  -1   8  14    7.84    0.98
  -1  -8  14    6.83    0.92
  -1   8  14    7.73    0.93
  -1   8  14    9.23    0.94
  -1   8  14    9.43    0.91
  -1  -8  14    8.55    0.90
  -1  -8  14    8.51    0.97
  -1  -8  14    8.99    0.86
  -1   8  13   50.31    2.54
  -1   8  13   50.61    2.50
  -1  -8  13   50.12    2.43
  -1  -8  13   50.25    2.58
  -1  -8  13   50.38    2.47
  -1   8  13   54.82    2.51
  -1  -8  13   49.69    2.48
  -1   8  13   45.28    2.48
  -1   8  13   47.73    2.58
  -1  -8  12   35.51    2.08
  -1  -8  12   30.32    1.92
  -1   8  12   31.98    1.96
  -1   8  12   33.20    2.13
  -1   8  12   31.94    2.07
  -1   8  12   29.91    2.04
  -1  -8  12   33.38    1.91
  -1  -8  12   30.75    2.05
  -1  -8  11  106.34    4.43
  -1  -8  11  102.32    4.24
  -1  -8  11  103.07    4.53
  -1  -8  11  108.31    4.40
  -1   8  11  106.97    4.18
  -1   8  11  109.88    4.39
  -1   8  11  105.68    4.54
  -1  -8  11  105.37    7.87
  -1  -8  11  100.43    4.48
  -1   8  11  104.16    4.50
  -1   8  11  105.61    4.55
  -1   8  10  100.68    4.41
  -1  -8  10   95.09    4.34
  -1  -8  10  104.34    4.27
  -1  -8  10  105.10    4.41
  -1   8  10   98.54    4.41
  -1  -8  10  108.31    7.70
   1  -8 -10   92.78    7.93
  -1   8  10  100.17    4.07
  -1  -8  10  105.76    7.79
  -1   8  10  100.04    4.11
  -1   8  10  105.44    4.43
  -1  -8  10   97.98    4.36
  -1   8   9  474.67   15.63
  -1   8   9  464.58   15.59
  -1   8   9  449.38   15.23
  -1  -8   9  469.99   15.38
  -1  -8   9  433.37   15.47
  -1  -8   9  462.79   20.32
  -1  -8   9  485.63   15.69
  -1   8   9  454.02   15.16
  -1  -8   9  466.68   15.59
  -1   8   9  473.66   15.52
  -1  -8   9  480.70   20.38
  -1   8   9  458.08   15.61
  -1   8   8  227.43    8.19
  -1   8   8  231.54    8.13
  -1  -8   8  231.63    8.18
  -1  -8   8  216.68    7.88
  -1  -8   8  232.66   12.18
  -1  -8   8  222.86    8.06
  -1   8   8  223.46    8.16
  -1  -8   8  246.37   12.39
  -1  -8   8  226.79    8.13
  -1   8   8  211.79    7.81
  -1  -8   7    0.64    1.16
   1   8  -7    1.34    0.67
  -1   8   7    1.00    0.66
  -1  -8   7    0.35    1.38
  -1  -8   7    1.06    0.68
  -1  -8   7    1.09    1.56
  -1  -8   7    0.61    0.65
  -1  -8   7    0.40    0.62
  -1   8   7    1.74    0.83
  -1  -8   7    1.40    0.54
  -1   8   7    0.92    0.74
  -1   8   6   42.07    2.19
  -1  -8   6   45.86    4.63
  -1  -8   6   41.90    4.26
   1   8  -6   38.05    3.50
  -1   8   6   43.89    3.68
  -1  -8   6   41.81    2.20
  -1   8   6   37.96    3.54
   1   8  -6   45.51    2.28
  -1   8   5   13.28    2.08
  -1  -8   5   10.76    2.16
   1   8  -5    9.91    1.88
  -1  -8   5    8.36    1.94
  -1   8   5   13.26    2.06
  -1   8   4 1548.62   50.08
   1  -8  -4 1435.44   49.63
  -1  -8   4 1543.78   50.68
   1   8  -4 1496.86   50.43
  -1   8   4 1459.22   50.46
  -1   8   3  110.24    5.83
  -1  -8   3  121.76    6.98
   1  -8  -3  109.57    6.02
  -1  -8   3   99.67    5.83
   1   8  -3   93.40    5.85
  -1   8   3   92.30    5.97
  -1   8   2  199.13    8.92
   1  -8  -2  204.64    8.57
   1  -8  -2  220.84    9.66
  -1  -8   2  205.93    9.86
  -1  -8   2  191.69    8.91
  -1   8   2  202.99    9.63
   1   8  -2  209.35    9.62
  -1   8   1  723.45   25.01
   1  -8  -1  703.94   24.78
   1  -8  -1  720.68   25.76
  -1  -8   1  736.34   25.88
  -1  -8   1  752.03   24.84
   1   8  -1  661.36   25.52
   1  -8   0   58.21    4.00
  -1  -8   0   58.85    4.31
   1  -8   0   61.09    4.52
  -1  -8   0   51.22    3.61
  -1  -8   0   65.86    3.60
   1   8   0   54.52    4.24
  -1   8   0   55.53    4.33
  -1  -8  -1  441.67   16.39
   1  -8   1  448.73   17.59
  -1  -8  -1  481.55   17.73
   1  -8   1  499.56   18.40
   1  -8   1  501.24   17.62
  -1   8  -1  446.48   17.91
   1   8   2   14.58    1.75
  -1  -8  -2    9.74    1.74
   1  -8   2   11.91    2.24
   1  -8   2   17.95    2.30
   1  -8   2   10.86    1.87
   1   8   2   12.68    2.05
  -1   8  -2   10.09    1.89
   1   8   3  400.20   14.98
  -1  -8  -3  416.83   15.53
   1  -8   3  443.75   17.19
   1  -8   3  419.57   16.31
   1   8   3  408.37   16.39
  -1   8  -3  396.93   16.23
   1   8   4  297.82   11.75
   1  -8   4  316.35   13.27
   1   8   4  315.38   13.17
  -1   8  -4  292.80   12.78
   1   8   5  378.20   14.50
  -1   8  -5  368.28   15.47
   1   8   5  395.95   15.81
   1  -8   5  427.84   17.17
   1  -8   5  393.61   16.28
   1  -8   6    1.58    1.36
   1   8   6    1.94    1.13
  -1   8  -6    2.86    1.11
   1  -8   6    2.45    0.70
   1  -8   6    3.10    1.81
   1  -8   6    2.98    0.74
   1   8   7  384.67   12.93
   1  -8   7  393.48   17.02
   1  -8   7  366.82   12.78
   1  -8   7  388.96   13.15
   1   8   7  372.65   12.77
   1  -8   7  381.83   12.64
   1  -8   7  348.26   15.85
   1  -8   7  384.01   12.78
   1   8   7  379.46   12.90
   1  -8   7  381.51   17.08
   1  -8   8  328.97   15.21
   1   8   8  308.75   10.74
   1   8   8  314.18   10.53
   1  -8   8  293.00   10.59
   1  -8   8  309.12   10.75
   1  -8   8  315.27   11.04
   1  -8   8  328.82   15.29
   1   8   8  312.90   10.84
   1  -8   8  305.61   10.58
   1  -8   9    7.69    1.07
   1  -8   9   10.67    1.30
   1  -8   9    9.27    1.44
   1   8   9   10.60    1.34
   1  -8   9    9.30    1.14
   1   8   9   10.82    1.12
   1  -8   9   14.60    2.95
   1   8   9    9.50    1.19
   1   8   9    9.01    1.31
   1  -8   9    8.12    2.45
   1  -8   9   10.16    1.21
   1  -8  10   34.62    4.49
   1   8  10   35.84    2.10
  -1  -8 -10   36.24    5.03
   1  -8  10   36.42    2.26
   1   8  10   39.17    2.31
   1  -8  10   30.44    2.06
   1  -8  10   35.97    2.30
   1  -8  10   37.65    4.45
   1   8  10   36.53    2.12
   1   8  10   32.86    2.22
   1   8  10   33.76    2.15
   1  -8  10   35.09    2.11
   1  -8  10   33.08    2.08
   1  -8  10   36.46    2.17
   1  -8  10   35.41    2.20
   1  -8  11   29.60    1.96
   1   8  11   34.17    2.02
   1   8  11   35.97    2.07
   1   8  11   35.16    2.21
   1  -8  11   33.86    2.07
   1  -8  11   31.32    2.09
   1  -8  11   28.78    1.92
   1  -8  11   27.67    1.95
   1   8  11   30.25    2.13
   1   8  11   33.65    2.11
   1   8  11   30.84    2.12
   1  -8  11   31.01    1.96
   1  -8  11   29.08    1.96
   1   8  12  167.52    3.58
   1   8  12  170.03    3.60
   1   8  12  167.85    3.75
   1   8  12  172.71    3.96
   1   8  12  164.74    3.89
   1  -8  12  157.53    3.37
   1  -8  12  157.79    3.51
   1  -8  12  158.72    3.66
   1   8  13   -0.07    0.82
   1  -8  13   -0.13    0.73
   1   8  13    0.58    0.68
   1   8  13    0.06    0.69
   1  -8  13    0.39    0.68
   1   8  13    0.80    0.88
   1  -8  13    1.07    0.66
   1  -8  13    0.74    0.68
   1  -8  14  110.39    4.13
   1   8  14  119.33    4.28
   1  -8  14  106.20    4.08
   1   8  14  109.12    4.31
   1  -8  14  116.27    4.35
   1   8  14  113.26    4.35
   1   8  14  115.77    4.25
   1  -8  14  112.02    4.26
   1  -8  15   11.79    0.77
   1   8  15   15.44    0.95
   1   8  15   15.78    1.06
   1   8  15   15.66    1.03
  -1   8 -15   15.24    1.07
   1  -8  15   13.96    0.92
   1   8  15   15.39    0.97
   1  -8  15   15.29    0.96
   1   8  15   14.48    1.02
   1   8  16    1.49    0.31
  -1   8 -16    1.28    0.32
  -1   9  15    2.75    0.49
  -1   9  15    2.52    0.53
  -1  -9  15    2.01    0.39
  -1  -9  15    2.29    0.38
  -1   9  15    3.10    0.48
  -1   9  15    2.88    0.43
  -1  -9  15    2.63    0.52
   1   9 -15    2.53    0.51
  -1   9  14   92.26    3.59
  -1   9  14   90.12    3.59
  -1   9  14   96.81    3.68
  -1  -9  14   95.77    3.49
  -1   9  14   96.05    3.53
  -1  -9  14   98.27    3.59
  -1  -9  14   88.54    3.51
  -1  -9  13    2.63    0.75
  -1   9  13    2.52    0.82
  -1   9  13    2.58    0.70
  -1   9  13    2.37    0.77
  -1   9  13    3.20    0.82
  -1  -9  13    1.72    0.70
  -1  -9  13    2.01    0.66
  -1   9  13    2.19    0.57
  -1  -9  12   73.38    3.12
  -1  -9  12   63.41    3.09
  -1   9  12   72.74    3.04
  -1  -9  12   69.86    3.15
  -1   9  12   65.71    3.22
  -1  -9  12   69.77    3.28
  -1   9  12   69.82    3.09
  -1   9  12   69.27    3.25
  -1  -9  12   68.98    3.18
  -1  -9  12   70.28    3.08
  -1  -9  11    0.63    0.77
  -1  -9  11    0.37    0.73
  -1  -9  11    0.45    0.66
  -1   9  11    0.24    0.62
  -1   9  11    0.78    0.78
  -1   9  11    0.76    0.79
  -1   9  11    0.47    0.86
  -1  -9  11    0.84    0.84
  -1  -9  10   54.53    5.53
   1  -9 -10   54.23    6.09
  -1  -9  10   62.94    3.09
  -1  -9  10   54.15    2.90
  -1   9  10   64.14    2.84
  -1   9  10   60.11    3.04
  -1   9  10   62.53    3.11
  -1  -9  10   60.67    2.87
  -1   9  10   59.40    3.10
  -1   9  10   63.32    3.13
  -1  -9  10   49.91    5.33
  -1  -9  10   58.03    3.11
  -1   9   9  279.94    9.92
  -1   9   9  278.29    9.86
  -1   9   9  285.45    9.56
  -1   9   9  280.30    9.92
  -1  -9   9  292.49   10.12
  -1  -9   9  281.98   14.40
  -1  -9   9  258.30    9.70
  -1  -9   9  279.30    9.83
  -1  -9   9  277.41    9.89
  -1  -9   9  278.27   14.18
  -1   9   9  266.50    9.45
  -1  -9   9  279.73    9.63
  -1   9   9  280.69    9.90
  -1  -9   8  178.79   10.40
  -1  -9   8  175.86    6.67
  -1  -9   8  189.82   10.95
  -1   9   8  183.04    6.70
  -1  -9   8  173.03    6.42
  -1  -9   8  179.19    6.75
  -1  -9   8  171.10    6.57
  -1   9   8  177.15    6.70
  -1   9   8  178.21    6.80
  -1   9   7    1.16    0.86
  -1  -9   7    3.18    0.88
  -1   9   7    2.87    0.91
  -1  -9   7    2.18    1.43
  -1  -9   7    3.25    2.25
  -1  -9   7    2.95    0.84
  -1   9   7    4.26    0.84
  -1   9   6   32.84    1.90
  -1   9   6   33.71    1.79
  -1   9   6   33.65    1.97
  -1   9   6   31.52    1.93
  -1  -9   6   32.44    1.96
  -1   9   6   30.76    3.23
  -1  -9   6   36.37    2.01
  -1  -9   6   28.29    3.53
  -1   9   5  243.19   11.51
   1   9  -5  228.75   11.27
  -1   9   5  248.75   11.16
  -1   9   5  240.99    8.56
  -1  -9   5  236.68   11.84
  -1  -9   5  270.70   12.98
  -1  -9   5  265.83   11.97
  -1  -9   5  248.50    8.58
  -1   9   5  248.80    8.63
  -1  -9   4   13.91    2.50
   1   9  -4   11.20    2.09
  -1   9   4   12.12    2.19
  -1  -9   4   20.33    2.61
  -1   9   4   23.64    2.64
  -1  -9   4   18.08    2.93
  -1   9   3  152.74    8.43
   1   9  -3  153.20    8.36
  -1  -9   3  158.27    8.07
  -1   9   3  154.92    7.77
   1  -9  -3  161.17    8.25
  -1  -9   3  165.98    9.13
   1   9  -2  374.91   15.81
  -1   9   2  354.68   15.74
  -1  -9   2  406.64   15.31
  -1   9   2  382.69   15.05
  -1  -9   2  389.67   16.33
   1  -9  -2  389.51   15.90
  -1   9   1    1.95    1.23
   1   9  -1    3.80    1.29
  -1  -9   1    4.07    1.32
   1  -9  -1    3.75    1.27
  -1   9   1    4.37    1.46
  -1  -9   1    2.49    1.54
   1  -9  -1    4.38    1.73
  -1  -9   0  887.85   30.87
   1  -9   0  884.08   31.37
  -1   9   0  851.82   32.01
   1   9   0  891.36   32.16
   1  -9   0  973.19   32.62
  -1  -9   0  953.81   32.26
  -1   9  -1  439.79   18.74
   1  -9   1  515.70   18.59
   1  -9   1  487.13   18.69
   1   9   1  486.76   17.65
   1  -9   1  472.44   19.25
  -1  -9  -1  485.78   18.81
   1   9   2  609.94   24.11
  -1   9  -2  598.03   23.95
   1  -9   2  719.50   24.13
   1  -9   2  627.76   24.00
   1   9   2  631.72   22.55
  -1  -9  -2  682.65   23.93
   1  -9   2  666.30   24.87
   1   9   3   34.69    3.58
  -1   9  -3   28.94    3.33
   1  -9   3   32.72    3.52
   1  -9   3   36.73    3.63
   1   9   3   31.85    2.71
   1  -9   3   34.85    3.91
  -1   9  -4  351.66   15.42
   1   9   4  366.31   15.73
   1  -9   4  410.42   17.03
   1  -9   4  379.78   15.78
   1   9   4  369.30   14.12
   1  -9   5   12.18    1.16
   1  -9   5    9.25    2.08
   1   9   5   11.56    2.18
  -1   9  -5   12.50    2.17
   1  -9   5   11.18    1.13
   1  -9   5   12.71    1.10
   1   9   5   11.98    1.16
   1  -9   6  580.22   22.79
   1  -9   6  516.90   21.60
   1   9   6  515.22   17.52
   1   9   6  537.74   17.61
   1   9   6  501.91   20.58
   1  -9   6  547.92   17.58
   1  -9   6  546.63   17.61
   1  -9   7   27.20    3.88
   1   9   7   21.63    1.69
   1  -9   7   28.04    3.77
   1  -9   7   27.13    1.81
   1   9   7   26.25    1.85
   1   9   7   25.69    1.85
   1  -9   7   25.08    1.77
   1  -9   7   28.70    2.20
   1  -9   8  219.04   12.19
   1   9   8  208.63    7.86
   1  -9   8  216.82   11.91
   1  -9   8  218.45    7.93
   1   9   8  213.99    7.99
   1  -9   8  217.54    7.87
   1  -9   8  209.37    7.85
   1  -9   8  224.39    8.26
   1   9   8  214.28    7.96
   1   9   9   89.24    3.72
   1  -9   9   80.51    3.70
   1  -9   9   86.27    3.95
   1   9   9   89.78    3.93
   1   9   9   88.66    3.98
   1   9   9   86.28    3.98
   1  -9   9   93.71    4.26
   1  -9   9   85.32    3.91
   1   9   9   90.52    3.69
   1  -9   9   87.44    7.18
   1  -9   9   83.28    6.95
   1  -9   9   93.15    4.03
   1  -9  10   14.93    1.44
   1  -9  10   10.75    2.75
   1  -9  10   13.81    1.26
   1   9  10   14.22    1.23
   1  -9  10   12.18    1.32
   1   9  10   12.92    1.22
  -1  -9 -10   15.39    3.40
   1  -9  10   14.45    1.56
   1  -9  10   14.62    1.39
   1   9  10   13.91    1.40
   1   9  10   12.03    1.31
   1  -9  10   12.43    1.36
   1   9  11   10.60    1.21
   1   9  11    9.78    1.31
   1  -9  11    9.68    1.11
   1  -9  11    9.65    1.18
   1  -9  11    9.35    1.19
   1   9  11    7.98    1.02
   1  -9  11   11.67    1.23
   1  -9  11    8.77    1.03
   1  -9  11   10.85    1.21
   1   9  11    9.15    1.02
   1   9  11    8.81    1.17
   1   9  12    3.75    0.86
   1  -9  12    3.84    0.83
   1  -9  12    3.12    0.91
   1   9  12    2.94    0.72
   1   9  12    2.30    0.73
   1  -9  12    2.61    0.60
   1  -9  12    3.91    0.86
   1  -9  12   -0.05    0.26
   1  -9  12    3.99    0.77
   1   9  12    3.79    0.93
   1   9  12    2.98    0.95
   1  -9  13   79.91    3.43
   1   9  13   92.75    3.50
   1  -9  13   87.01    3.55
   1   9  13   87.91    3.69
   1   9  13   90.47    3.66
   1  -9  13   88.38    3.47
   1   9  13   96.36    3.51
   1  -9  13   83.20    3.28
   1   9  14    3.18    0.57
   1  -9  14    1.67    0.55
   1   9  14    3.54    0.69
   1   9  14    4.02    0.74
   1  -9  14    3.00    0.56
   1  -9  15    0.20    0.35
  -1   9 -15    0.19    0.35
  -1   9 -15    0.06    0.42
   1   9  15    0.43    0.40
  -1  10  15   36.01    1.40
  -1 -10  14   29.36    1.34
  -1  10  14   27.39    1.35
  -1  10  14   27.22    1.35
   1  10 -14   26.54    1.35
  -1 -10  14   26.73    1.24
  -1 -10  14   29.97    1.43
   1  10 -13   94.88    3.90
  -1  10  13  102.98    3.73
  -1  10  13  101.34    3.94
  -1 -10  13  107.10    4.01
  -1 -10  13  105.11    3.93
  -1 -10  13  105.14    3.89
  -1  10  13  101.81    3.93
  -1 -10  13   93.48    3.68
  -1 -10  12    8.96    1.01
  -1  10  12    7.91    1.03
  -1 -10  12    7.53    0.84
  -1  10  12    7.38    0.87
  -1  10  12    7.78    1.00
  -1  10  12    7.83    1.04
  -1 -10  12    7.43    0.99
  -1 -10  12    8.24    1.08
  -1 -10  11  141.87    5.36
  -1  10  11  146.57    5.18
  -1  10  11  138.36    5.41
  -1  10  11  142.64    5.42
  -1 -10  11  135.62    5.31
  -1 -10  11  132.82    5.23
  -1  10  11  140.15    5.37
  -1  10  11  133.32    5.35
  -1 -10  11  117.89    5.05
  -1 -10  11  140.03    5.40
  -1 -10  10  188.19    6.80
  -1 -10  10  187.87    6.88
  -1  10  10  187.93    6.77
  -1  10  10  169.59    6.65
  -1  10  10  175.76    6.78
  -1  10  10  181.08    6.79
  -1  10  10  169.15    6.74
  -1 -10  10  166.99    6.48
  -1 -10  10  182.23    6.76
  -1  10   9  129.92    5.28
  -1 -10   9  135.27    5.30
  -1 -10   9  131.14    5.54
  -1  10   9  128.87    5.32
  -1 -10   9  125.55    4.92
  -1  10   9  131.52    5.34
  -1  10   9  131.69    5.30
  -1 -10   9  135.76    5.33
  -1 -10   9  117.16    8.79
  -1 -10   9  125.43    8.63
  -1 -10   8   29.46    3.95
  -1 -10   8   38.17    2.24
  -1  10   8   33.56    2.20
  -1  10   8   33.53    2.21
  -1 -10   8   31.96    2.10
  -1 -10   8   31.64    4.45
  -1  10   8   36.71    2.22
  -1  10   8   33.10    2.12
  -1  10   7   44.06    2.47
  -1 -10   7   45.25    2.47
  -1 -10   7   47.17    2.46
  -1 -10   7   39.64    4.53
  -1  10   7   39.89    2.27
  -1  10   7   40.91    2.39
  -1  10   6    2.47    0.87
  -1  10   6    2.10    1.27
  -1  10   6    1.76    0.62
  -1  10   6    2.37    0.73
  -1 -10   6    3.12    0.81
  -1 -10   6    1.39    0.72
  -1 -10   6    4.76    1.83
  -1  10   6    1.82    0.83
  -1 -10   5    0.31    1.27
  -1  10   5    0.33    0.73
  -1  10   5    0.73    0.69
  -1 -10   5    0.92    0.71
  -1  10   5    0.64    0.58
  -1 -10   5    1.64    1.76
  -1  10   5    0.12    0.62
  -1 -10   5    0.95    0.63
  -1  10   5    0.26    1.14
  -1  10   5    0.63    1.11
  -1 -10   4  470.59   18.49
  -1 -10   4  501.56   20.21
  -1  10   4  447.38   14.97
  -1 -10   4  465.44   14.97
   1  10  -4  437.58   18.56
  -1  10   4  432.22   18.62
  -1  10   4  457.04   14.99
  -1 -10   4  473.19   19.27
   1  10  -4  447.52   14.96
  -1  10   4  443.41   14.81
  -1  10   4  450.55   14.88
  -1  10   4  466.10   17.90
  -1 -10   3   87.87    6.62
   1 -10  -3   81.59    5.79
   1  10  -3   75.04    5.68
  -1  10   3   71.77    5.63
  -1  10   3   68.91    5.04
  -1  10   3   79.85    3.35
  -1  10   3   76.97    3.31
  -1 -10   3   82.47    5.51
  -1  10   2   78.53    5.12
   1 -10  -2   73.62    5.66
  -1 -10   2   68.87    5.70
  -1 -10   2   76.13    5.31
  -1  10   2   62.02    5.29
   1  10  -2   63.13    5.22
  -1 -10   1  392.39   16.28
   1 -10  -1  347.49   15.78
  -1  10   1  364.44   15.90
   1  10  -1  332.13   15.54
  -1 -10   1  374.24   15.10
  -1  10   1  371.85   14.93
   1 -10   0   85.67    6.31
  -1 -10   0   72.05    5.61
  -1  10   0   70.17    5.59
   1  10   0   74.91    5.76
   1 -10   0   80.33    5.39
   1 -10   1  315.19   14.29
  -1 -10  -1  311.21   13.65
   1  10   1  280.28   13.56
  -1  10  -1  273.69   13.44
   1  10   1  298.38   12.14
   1 -10   1  310.11   13.38
   1  10   2   37.76    4.14
  -1  10  -2   52.07    4.60
   1 -10   2   47.90    4.16
   1 -10   2   44.71    4.26
   1  10   2   45.33    3.48
   1  10   2   46.69    2.36
   1 -10   2   45.51    2.33
  -1 -10  -2   51.71    4.51
   1 -10   2   48.14    4.87
   1 -10   3  672.50   21.39
  -1  10  -3  620.28   25.04
   1  10   3  623.56   25.21
   1 -10   3  699.23   26.56
   1 -10   3  722.12   25.36
   1 -10   3  674.13   21.31
   1  10   3  668.25   21.38
  -1  10  -3  635.82   21.38
   1  10   3  645.38   23.24
   1 -10   3  640.08   25.24
  -1  10  -3  658.48   21.36
   1 -10   4  143.80    8.05
   1 -10   4  126.45    4.90
   1 -10   4  130.51    4.99
   1  10   4  121.60    7.74
  -1  10  -4  111.17    7.37
  -1  10  -4  125.70    4.96
  -1  10  -4  120.49    4.97
   1 -10   4  130.47    8.08
   1  10   4  126.42    4.96
   1 -10   4  131.96    8.70
  -1  10  -4  122.82    4.87
   1 -10   5  624.57   20.22
   1 -10   5  637.48   20.39
  -1  10  -5  611.88   20.42
   1  10   5  606.97   20.14
   1  10   5  624.60   20.34
   1 -10   5  643.47   20.35
   1 -10   5  632.91   24.54
   1 -10   5  598.90   24.63
   1 -10   6    5.22    0.92
   1 -10   6    5.41    0.99
   1 -10   6    5.56    1.04
   1  10   6    5.12    1.04
   1  10   6    6.93    0.93
   1 -10   6    7.00    2.63
   1 -10   6    3.21    1.89
   1 -10   6    3.55    1.88
   1 -10   7  174.46    6.64
   1 -10   7  181.05    6.73
   1 -10   7  178.30    6.74
   1 -10   7  175.23    7.05
   1  10   7  182.43    6.79
   1  10   7  176.88    6.72
   1  10   7  171.30    6.55
   1  10   7  178.76    6.80
   1 -10   7  178.07   10.36
   1 -10   7  150.76   10.08
   1 -10   7  184.71   11.12
   1 -10   8  126.94    9.26
   1  10   8  141.77    5.62
   1  10   8  143.39    5.65
   1  10   8  145.57    5.77
   1 -10   8  146.56    5.73
   1 -10   8  127.68    9.13
   1 -10   8  142.96    9.20
   1 -10   8  150.45    6.14
   1  10   8  145.67    5.81
   1 -10   8  146.81    5.73
   1 -10   8  145.03    5.79
   1 -10   9   85.86    3.87
   1 -10   9   92.83    4.21
   1  10   9   83.16    3.76
   1  10   9   84.61    3.80
   1  10   9   86.62    3.90
   1 -10   9   95.54    7.50
   1 -10   9   85.08    3.84
   1 -10   9   75.16    6.46
   1 -10   9   76.34    6.76
   1  10   9   80.71    3.86
   1  10   9   84.78    3.48
   1 -10   9   87.28    3.86
   1 -10   9   86.86    3.93
   1  10  10    5.20    1.03
   1 -10  10    6.76    1.29
   1 -10  10    5.47    1.04
   1  10  10    5.15    0.80
   1 -10  10    4.78    1.00
   1  10  10    7.00    1.02
   1  10  10    5.87    1.06
   1 -10  10    5.79    1.14
   1 -10  11    1.81    0.79
   1  10  11    1.80    0.57
   1 -10  11    1.13    0.58
   1  10  11    1.90    0.81
   1 -10  11    1.58    0.80
   1 -10  11    1.03    0.85
   1 -10  11    1.68    0.74
   1 -10  11    1.17    0.79
   1  10  11    1.26    0.70
   1 -10  12    1.32    0.55
  -1  10 -12    1.68    0.78
   1  10  12    0.12    0.24
   1 -10  12    1.92    0.80
   1  10  12    1.34    0.71
   1 -10  12    1.68    0.71
   1 -10  12    1.92    0.74
   1 -10  13    5.32    0.59
   1 -10  13    7.13    0.76
   1 -10  13    7.99    0.92
   1  10  13    7.69    0.86
   1  10  13    7.30    0.90
   1 -10  13    7.21    0.84
  -1  10 -14   10.59    0.78
   1  10  14   13.79    0.92
   1  10  14   12.18    0.86
   1 -10  14   11.62    0.80
  -1  11  14   45.52    1.80
  -1 -11  14   50.84    1.87
  -1 -11  14   46.04    1.80
  -1  11  14   49.41    1.85
  -1  11  14   46.25    1.83
  -1  11  13    8.52    0.82
  -1  11  13    7.09    0.79
  -1  11  13    7.87    0.82
  -1 -11  13    7.71    0.77
  -1 -11  13    9.31    0.83
   1  11 -13    7.42    0.73
  -1 -11  13    8.07    0.84
  -1  11  12   95.83    3.83
  -1  11  12   94.23    3.80
  -1  11  12   95.34    3.77
  -1  11  12   91.91    3.81
  -1 -11  12  102.20    3.85
  -1 -11  12   99.33    3.85
  -1 -11  12   96.43    3.72
   1  11 -12   96.91    3.77
  -1 -11  11    3.65    0.92
  -1 -11  11    2.95    0.76
  -1  11  11    3.90    0.89
  -1 -11  11    3.94    0.88
   1  11 -11    3.64    0.81
  -1  11  11    3.47    0.78
  -1  11  11    4.20    0.95
  -1  11  11    2.45    0.84
  -1 -11  11    4.66    0.93
  -1 -11  11    3.91    0.89
  -1 -11  10   37.48    1.99
  -1 -11  10   37.14    1.93
  -1  11  10   35.04    1.86
  -1  11  10   36.99    1.82
  -1 -11  10   37.04    1.84
  -1  11  10   35.83    1.89
  -1 -11  10   33.55    1.81
  -1  11  10   34.06    1.77
  -1  11  10   33.27    1.82
   1  11 -10   34.68    1.77
  -1  11   9   71.62    3.33
  -1  11   9   75.11    3.43
  -1 -11   9   76.13    3.41
   1  11  -9   67.26    3.32
  -1 -11   9   69.09    3.30
  -1  11   9   71.46    3.43
  -1 -11   9   80.29    3.72
  -1 -11   9   78.14    3.48
  -1  11   9   65.23    3.38
  -1 -11   8  140.54    5.74
  -1 -11   8  141.11    5.49
  -1  11   8  128.62    5.28
  -1 -11   8  130.09    9.17
  -1 -11   8  140.02    5.37
  -1 -11   8  142.42    5.41
   1  11  -8  129.60    5.32
   1  11  -8  128.74    5.09
  -1  11   8  131.66    5.34
  -1 -11   8  126.91    8.45
  -1  11   8  132.03    5.40
  -1  11   7   16.64    1.48
  -1  11   7   15.82    1.50
  -1 -11   7   13.72    2.61
   1  11  -7   16.59    1.49
  -1 -11   7   20.00    3.62
  -1  11   7   15.74    1.35
   1  11  -7   14.83    1.26
  -1 -11   7   16.38    1.43
  -1 -11   7   14.60    1.41
  -1 -11   6   10.33    2.36
   1  11  -6   10.36    1.20
  -1 -11   6   11.40    1.15
  -1  11   6   10.09    1.20
  -1  11   6   10.20    1.12
   1  11  -6   10.89    1.09
  -1 -11   6   10.89    1.19
  -1  11   6   12.36    1.30
  -1 -11   5   46.76    2.44
   1  11  -5   49.84    2.50
  -1  11   5   45.13    4.01
  -1 -11   5   45.64    2.33
  -1 -11   5   42.37    4.25
  -1 -11   5   44.75    2.51
  -1  11   5   46.82    2.48
  -1  11   5   48.40    2.40
  -1  11   5   43.53    2.22
  -1  11   5   46.41    2.46
  -1 -11   4   26.59    4.01
  -1 -11   4   27.16    1.71
  -1  11   4   23.24    1.53
  -1  11   4   24.99    1.59
  -1  11   4   23.36    1.66
  -1  11   4   23.00    2.97
   1  11  -4   26.95    1.68
  -1 -11   4   26.85    1.76
  -1  11   4   23.84    1.70
  -1 -11   3   27.16    1.71
  -1 -11   3   26.45    4.04
  -1 -11   3   26.33    1.63
  -1 -11   3   18.20    2.88
  -1  11   3   24.76    1.55
  -1  11   3   20.18    1.42
  -1  11   3   22.48    1.56
   1  11  -3   20.90    1.46
  -1  11   3   21.75    1.57
  -1  11   3   19.65    2.68
   1 -11  -2    5.35    2.29
  -1 -11   2    5.02    2.35
  -1  11   2    3.27    0.81
  -1  11   2    4.82    0.81
  -1  11   2    9.41    1.95
  -1  11   2    3.91    0.77
  -1  11   2    5.40    0.89
  -1 -11   2    4.62    0.88
  -1  11   1   49.87    2.39
  -1  11   1   45.37    2.32
  -1  11   1   47.87    2.39
  -1  11   1   50.93    2.43
   1 -11  -1   51.04    5.03
  -1 -11   1   42.56    4.67
  -1  11   1   44.82    4.05
  -1 -11   0  164.01    9.66
   1 -11   0  167.78    9.81
  -1  11   0  161.25    8.59
   1  11   0  157.64    8.03
  -1  11   0  151.58    5.87
   1 -11   0  161.82    6.06
  -1  11   0  163.73    5.95
  -1  11   0  154.82    5.88
  -1  11   0  160.79    5.92
   1 -11   0  171.19    6.11
  -1  11  -1   44.10    2.28
  -1 -11  -1   39.52    4.40
   1 -11   1   37.90    4.45
   1  11   1   39.20    3.40
   1 -11   1   48.93    4.43
   1 -11   1   49.83    2.44
  -1  11  -1   45.48    2.30
   1  11   1   48.97    2.43
  -1  11  -1   39.69    2.21
   1 -11   1   41.02    2.34
   1 -11   2  184.76   10.83
   1 -11   2  189.01    6.83
  -1  11  -2  189.33    6.81
   1 -11   2  211.84   10.48
   1  11   2  185.80    6.89
   1 -11   2  197.94    6.98
  -1  11  -2  179.76    6.82
  -1  11  -2  179.52    6.80
  -1  11  -3   45.51    2.43
   1 -11   3   41.67    4.96
   1 -11   3   44.26    2.38
   1 -11   3   46.80    4.65
   1  11   3   47.48    2.46
   1 -11   3   46.76    2.48
  -1  11  -3   45.72    2.37
  -1  11  -3   44.48    2.39
   1 -11   3   42.20    4.21
   1 -11   4  307.19   15.29
   1 -11   4  286.93   13.57
  -1  11  -4  290.68    9.98
   1 -11   4  291.91   14.12
   1  11   4  279.00   10.08
   1 -11   4  297.50   10.16
  -1  11  -4  290.69   10.16
  -1  11  -4  285.64   10.06
  -1  11  -5    0.71    0.77
  -1  11  -5    0.89    0.77
   1  11   5    1.43    0.87
   1 -11   5    4.17    2.25
  -1  11  -5    1.36    0.77
   1 -11   5    1.02    0.62
   1 -11   5    0.65    0.71
   1  11   5    0.36    0.65
   1 -11   5    1.16    0.80
   1 -11   5    3.10    1.52
   1 -11   5    1.54    1.61
   1 -11   6  269.87    9.50
  -1  11  -6  262.75    9.42
   1  11   6  265.62    9.44
   1 -11   6  249.67   12.98
   1 -11   6  257.78   13.58
  -1  11  -6  267.15    9.50
   1 -11   6  263.82    9.28
   1 -11   6  266.71    9.42
  -1  11  -6  263.00    9.22
   1  11   6  262.65    9.19
   1 -11   7    8.52    2.77
  -1  11  -7    8.88    1.22
   1 -11   7    9.56    1.17
   1  11   7    8.98    1.21
  -1  11  -7    7.43    1.01
   1 -11   7    9.81    1.61
   1 -11   7   11.33    1.27
   1  11   7   10.60    1.30
   1  11   7    8.06    1.10
   1 -11   7   10.29    1.28
   1 -11   7   11.88    2.80
   1 -11   7    9.07    2.35
   1 -11   8   80.55    3.99
   1 -11   8   77.82    3.61
   1 -11   8   78.33    3.74
   1  11   8   78.77    3.52
   1  11   8   78.93    3.65
  -1  11  -8   76.38    3.65
   1 -11   8   81.30    3.59
   1  11   8   77.46    3.64
   1  11   8   78.47    3.49
   1  11   8   78.04    3.64
  -1  11  -8   75.97    3.35
   1 -11   9   19.87    1.84
   1 -11   9   16.00    1.48
  -1  11  -9   13.74    1.43
   1  11   9   17.37    1.52
   1  11   9   16.85    1.41
   1  11   9   14.34    1.51
   1  11   9   13.95    1.28
  -1  11  -9   12.93    1.14
   1 -11   9   14.50    1.53
   1 -11   9   16.50    1.45
   1  11   9   16.40    1.54
   1 -11   9   18.26    1.51
  -1  11 -10    7.33    1.07
   1 -11  10    7.42    1.12
   1 -11  10    7.33    1.09
   1  11  10    6.23    0.92
   1  11  10    6.97    1.03
   1 -11  10    7.30    1.03
   1  11  10    7.74    1.01
   1 -11  10    6.64    1.06
   1 -11  10    8.73    1.32
  -1  11 -11   19.75    1.48
   1 -11  11   19.12    1.43
   1 -11  11   22.60    1.53
  -1  11 -11   17.52    1.36
   1  11  11   19.97    1.49
   1  11  11   21.74    1.45
   1 -11  11   17.90    1.41
   1  11  11   18.66    1.34
   1 -11  11   20.41    1.47
   1  11  12   14.33    1.11
   1  11  12   12.67    1.13
   1 -11  12   14.42    1.13
   1 -11  12   13.54    1.12
  -1  11 -12   11.31    1.00
  -1  11 -12   14.39    1.17
   1 -11  12   14.36    1.11
   1  11  13    3.76    0.59
  -1  11 -13    3.34    0.59
   1 -11  13    3.87    0.59
   1 -11  13    3.54    0.62
   1 -11  13    3.27    0.53
  -1  11 -13    2.75    0.47
  -1  11 -14    6.98    0.53
   1  11  14    5.99    0.53
   1 -11  14    7.09    0.54
  -1 -12  13   47.55    1.87
  -1  12  13   47.79    1.91
  -1  12  13   47.72    1.87
  -1 -12  13   45.51    1.87
  -1  12  13   50.12    1.91
  -1 -12  12   20.11    1.24
  -1  12  12   20.80    1.27
  -1  12  12   18.69    1.16
  -1 -12  12   21.54    1.29
  -1 -12  12   21.39    1.28
  -1 -12  12   20.43    1.17
   1  12 -12   19.42    1.14
  -1  12  12   22.42    1.25
  -1  12  12   21.61    1.29
  -1 -12  11   53.24    1.80
  -1 -12  11   56.39    1.94
  -1  12  11   54.34    1.79
  -1  12  11   51.74    1.86
  -1  12  11   52.29    1.79
  -1  12  11   52.45    1.89
   1  12 -11   48.41    1.62
  -1 -12  11   55.64    1.89
  -1 -12  10    2.58    0.89
  -1 -12  10    3.18    0.85
  -1 -12  10    3.10    0.98
   1  12 -10    3.57    0.75
  -1  12  10    4.71    0.94
  -1  12  10    2.72    0.83
  -1  12  10    1.47    0.66
  -1  12  10    3.29    0.77
  -1 -12  10    3.05    0.86
  -1 -12  10    2.89    0.76
  -1 -12   9   16.83    1.56
  -1  12   9   14.66    1.37
  -1  12   9   15.95    1.34
  -1 -12   9   17.96    1.42
   1  12  -9   13.44    1.22
  -1  12   9   15.57    1.44
  -1 -12   9   14.37    1.28
  -1 -12   9   15.38    1.44
  -1 -12   9   17.06    1.70
  -1  12   9   15.09    1.30
  -1  12   8   24.84    1.79
  -1 -12   8   27.36    1.74
  -1 -12   8   27.10    1.78
  -1  12   8   26.48    1.74
   1  12  -8   24.97    1.70
  -1 -12   8   22.56    1.97
  -1 -12   8   24.05    1.81
  -1  12   8   25.88    1.86
   1  12  -7   55.26    2.74
  -1 -12   7   56.47    2.84
  -1  12   7   55.51    2.80
  -1 -12   7   58.34    2.94
  -1  12   7   53.11    2.79
  -1 -12   7   56.02    2.70
   1  12  -6   77.58    3.57
  -1 -12   6   89.39    7.56
  -1 -12   6   74.05    6.26
  -1 -12   6   82.93    3.52
  -1  12   6   83.35    3.68
  -1  12   6   86.01    3.76
  -1 -12   6   82.16    3.66
  -1  12   6   82.15    3.50
  -1 -12   6   87.38    3.81
  -1 -12   5    0.94    2.02
  -1  12   5    0.78    0.64
  -1  12   5    1.23    0.79
   1  12  -5    1.53    0.65
  -1  12   5    2.11    0.86
  -1 -12   5    3.06    0.85
  -1 -12   5    2.60    1.55
  -1 -12   5    0.69    0.81
  -1 -12   4   11.87    3.06
  -1  12   4   11.53    1.06
  -1  12   4   13.59    1.20
  -1  12   4   13.08    1.26
  -1  12   4   13.57    1.35
  -1 -12   4   11.40    2.50
  -1 -12   4   13.52    1.25
   1  12  -4   11.67    1.13
  -1 -12   4   14.82    1.40
  -1  12   3    3.36    0.74
  -1  12   3    3.55    1.42
  -1  12   3    4.70    0.86
  -1  12   3    6.89    0.92
  -1 -12   3    3.96    2.32
  -1 -12   3    4.33    0.86
  -1  12   3    4.74    0.95
  -1 -12   3    5.29    0.93
  -1  12   2  174.49    6.30
  -1  12   2  179.20    6.37
  -1  12   2  169.20    6.39
  -1  12   2  176.88    6.50
  -1 -12   2  178.93    6.57
  -1 -12   2  171.56   10.66
  -1  12   2  151.39    8.76
  -1  12   1    1.13    1.08
   1  12  -1    1.03    1.13
  -1  12   1    1.96    0.69
  -1  12   1    3.73    0.77
  -1 -12   1    3.29    2.17
   1 -12  -1    1.23    1.91
  -1  12   1    1.01    0.61
  -1  12   0   18.12    2.72
  -1  12   0   17.04    1.35
  -1  12   0   19.85    1.43
  -1  12   0   17.62    1.36
  -1 -12   0   20.07    3.38
   1 -12   0   24.54    3.78
   1 -12   0   16.90    1.50
   1 -12   0   21.04    1.60
  -1  12   0   17.43    1.41
   1 -12   1   -1.30    2.10
  -1  12  -1    1.82    1.38
   1 -12   1    1.74    0.85
   1  12   1    0.67    0.74
  -1  12  -1    2.32    0.77
   1 -12   1    1.52    0.84
  -1  12  -1    3.82    0.80
  -1  12  -1    1.26    0.68
  -1  12  -1    0.85    0.63
  -1  12  -2    0.14    0.63
   1 -12   2    0.39    0.84
   1 -12   2    0.27    0.67
   1  12   2    0.30    0.76
   1 -12   2    1.38    0.77
  -1  12  -2    0.59    0.67
  -1  12  -2    0.91    0.67
   1 -12   2    1.33    1.86
  -1  12  -3   56.01    2.85
   1 -12   3   68.70    6.51
   1 -12   3   58.28    5.26
   1 -12   3   56.31    3.04
   1  12   3   61.53    2.99
   1 -12   3   60.88    2.99
  -1  12  -3   59.31    2.78
  -1  12  -3   60.09    2.88
   1 -12   3   57.81    2.87
  -1  12  -4   20.62    1.56
   1  12   4   20.88    1.69
   1 -12   4   19.56    4.01
  -1  12  -4   22.55    1.69
   1 -12   4   22.73    1.89
   1 -12   4   21.06    1.70
  -1  12  -4   20.76    1.50
   1 -12   4   23.03    1.68
   1 -12   4   17.34    2.97
   1 -12   5  263.45    9.44
   1 -12   5  271.89    9.59
   1 -12   5  267.32    9.92
   1 -12   5  260.15   12.96
   1  12   5  254.48    9.13
  -1  12  -5  268.00    9.26
   1 -12   5  251.43   14.45
   1  12   5  270.78    9.57
  -1  12  -5  282.51    9.49
   1 -12   5  256.84   13.40
   1 -12   5  278.41    9.77
  -1  12  -5  272.13    9.56
   1 -12   6   44.39    2.48
   1 -12   6   48.40    2.61
  -1  12  -6   42.45    2.22
   1  12   6   42.38    2.22
   1 -12   6   50.47    2.79
  -1  12  -6   44.54    2.51
   1  12   6   46.30    2.58
  -1  12  -6   44.35    2.43
   1 -12   6   45.31    2.34
   1 -12   6   43.95    4.79
   1  12   6   45.27    2.52
   1 -12   6   40.98    4.43
   1 -12   7    6.71    1.09
   1  12   7    6.09    1.10
   1  12   7    5.30    0.91
   1  12   7    7.23    1.12
  -1  12  -7    4.22    0.96
  -1  12  -7    6.38    0.87
   1  12   7    6.26    0.92
  -1  12  -7    5.89    1.03
   1 -12   7    4.77    1.05
   1 -12   7    5.64    1.41
   1  12   7    7.30    1.10
   1 -12   7    5.20    0.91
   1  12   8    0.52    0.76
  -1  12  -8    1.37    0.75
   1 -12   8   -0.81    1.19
   1 -12   8    0.23    0.80
   1 -12   8    1.29    0.99
   1 -12   8    1.16    0.89
   1  12   8    0.29    0.92
   1  12   8    0.92    0.62
   1  12   8    0.29    0.77
   1  12   8    0.06    0.61
  -1  12  -8    0.08    0.73
   1 -12   8    0.72    0.70
   1 -12   9   41.96    2.05
   1 -12   9   46.82    2.31
   1 -12   9   45.76    2.02
   1  12   9   39.49    1.87
   1  12   9   41.42    1.75
   1  12   9   42.17    2.00
   1  12   9   40.19    1.71
  -1  12  -9   43.92    1.84
  -1  12  -9   41.02    1.91
   1  12   9   41.20    1.91
   1 -12   9   42.35    1.85
  -1  12 -10   27.84    1.75
   1 -12  10   27.16    1.69
   1 -12  10   28.87    1.84
   1  12  10   27.83    1.75
   1  12  10   31.47    1.68
   1  12  10   30.63    1.82
   1  12  10   28.76    1.84
   1  12  10   27.25    1.58
   1 -12  10   28.55    1.88
   1 -12  10   30.04    1.82
  -1  12 -10   27.49    1.62
   1 -12  11    2.19    0.73
   1 -12  11    2.08    0.70
   1  12  11    1.89    0.66
   1  12  11    2.21    0.60
  -1  12 -11    1.81    0.59
   1  12  11    1.55    0.69
   1 -12  11    2.75    0.66
   1 -12  11    1.62    0.68
   1 -12  11    2.16    0.70
  -1  12 -11    2.09    0.68
   1 -12  12   17.97    1.10
   1  12  12   16.78    1.11
   1  12  12   17.57    1.03
   1 -12  12   18.23    1.11
  -1  12 -12   17.22    1.10
   1 -12  13   11.66    0.73
   1  12  13   13.61    0.76
   1 -12  13   12.74    0.74
  -1  12 -13   11.25    0.70
  -1  13  12   20.62    1.12
  -1  13  12   21.63    1.02
  -1  13  12   22.56    1.12
  -1 -13  12   23.55    1.13
  -1 -13  12   20.74    1.00
  -1 -13  11   71.41    2.82
  -1  13  11   70.10    2.73
  -1  13  11   71.81    2.84
  -1  13  11   69.32    2.71
  -1 -13  11   71.85    2.83
  -1 -13  11   67.34    2.69
  -1 -13  10    9.43    0.93
  -1  13  10    8.94    0.86
  -1  13  10    8.59    0.94
  -1 -13  10    9.57    1.05
  -1 -13  10    9.39    0.84
  -1 -13  10    8.79    1.02
  -1 -13  10    8.06    0.93
  -1  13  10    9.24    0.85
  -1 -13   9   12.83    1.16
  -1  13   9   11.59    1.19
  -1  13   9   12.96    1.11
  -1  13   9   12.95    1.09
  -1 -13   9   12.87    1.31
  -1  13   9   12.15    1.17
  -1 -13   9   12.06    1.18
  -1 -13   9   12.71    1.39
  -1 -13   9   12.57    1.06
   1  13  -9   11.79    0.97
   1  13  -8   23.16    1.48
  -1 -13   8   24.90    1.51
  -1  13   8   24.62    1.58
  -1  13   8   24.41    1.69
  -1  13   8   24.77    1.61
  -1 -13   8   24.22    1.63
  -1 -13   8   26.22    1.76
  -1 -13   8   26.12    2.00
  -1 -13   7  190.09    6.77
  -1 -13   7  180.70    6.54
  -1 -13   7  193.96    6.89
  -1 -13   7  186.53    7.16
  -1  13   7  183.28    6.67
  -1  13   7  184.88    6.79
  -1  13   7  187.06    6.87
   1  13  -7  173.56    6.54
  -1  13   6    6.77    1.10
   1  13  -6    8.32    0.96
  -1 -13   6    8.52    1.14
  -1 -13   6    9.95    1.14
  -1  13   6    7.71    1.05
  -1  13   5  103.48    4.27
   1  13  -5   98.06    4.02
  -1  13   5   96.84    3.96
  -1 -13   5   99.90    4.26
  -1 -13   5  105.68    4.20
  -1  13   5  103.20    4.14
   1  13  -4    1.17    0.62
  -1  13   4    1.06    0.81
  -1 -13   4    0.93    2.15
  -1  13   4    1.43    0.67
  -1 -13   4    1.04    0.79
  -1 -13   4    1.80    0.71
  -1  13   4    1.25    0.75
  -1  13   3   87.80    3.74
  -1 -13   3  101.94    7.81
  -1 -13   3   95.28    3.96
  -1  13   3   87.45    3.64
  -1  13   3   88.91    3.58
  -1  13   3   86.40    3.84
  -1 -13   2    2.22    2.01
  -1  13   2    1.08    0.62
  -1 -13   2    1.01    0.78
  -1  13   2    1.11    0.76
  -1  13   2    0.74    0.66
  -1  13   2    0.12    0.69
  -1  13   1  323.91   10.79
  -1  13   1  314.17   10.75
  -1  13   1  284.26   13.67
  -1  13   1  319.38   10.95
   1  13  -1  353.07   11.19
  -1  13   1  316.64   10.79
   1 -13  -1  299.65   11.03
  -1 -13   1  318.60   11.07
  -1 -13   1  329.60   16.10
   1  13   0   19.02    1.60
  -1  13   0   19.15    1.47
  -1  13   0   16.61    2.67
   1 -13   0   19.98    1.60
  -1 -13   0   19.43    1.56
  -1  13   0   16.47    1.35
  -1  13   0   19.29    1.39
  -1  13   0   18.90    1.40
   1 -13   0   22.60    3.93
   1 -13   1    2.27    2.20
   1  13   1    1.07    0.84
  -1  13  -1    1.43    0.72
  -1  13  -1    0.62    1.21
  -1  13  -1    1.39    0.66
   1 -13   1    1.85    0.87
  -1  13  -1    0.96    0.66
  -1  13  -1    1.08    0.66
   1 -13   1    0.70    0.91
   1 -13   2    0.80    0.86
   1 -13   2    1.31    0.71
   1 -13   2    2.18    0.91
   1 -13   2    2.01    1.21
  -1  13  -2    1.97    0.75
   1  13   2    2.06    0.90
  -1  13  -2    1.28    1.26
  -1  13  -2    1.65    0.71
   1 -13   2    2.77    2.10
  -1  13  -2    1.59    0.75
  -1  13  -2    1.60    0.67
   1 -13   3   16.67    1.64
   1 -13   3   16.52    1.40
  -1  13  -3   16.51    1.34
   1  13   3   13.51    1.43
  -1  13  -3   17.34    1.30
  -1  13  -3   14.88    1.35
   1 -13   3   18.00    1.55
   1 -13   3   17.35    1.81
   1 -13   3   15.65    3.43
  -1  13  -4  173.09    6.47
   1  13   4  165.21    6.52
  -1  13  -4  169.27    6.32
   1 -13   4  164.33   10.91
   1 -13   4  178.78    6.94
   1 -13   4  182.66    6.62
   1 -13   4  169.10    6.41
   1 -13   4  171.73    6.70
  -1  13  -5   45.69    2.32
  -1  13  -5   42.17    2.38
   1  13   5   44.19    2.49
   1 -13   5   48.20    2.73
   1 -13   5   43.06    2.51
   1 -13   5   40.76    2.79
   1 -13   5   48.83    2.47
   1  13   6    7.53    1.10
  -1  13  -6    7.22    0.96
   1 -13   6    6.70    0.85
   1 -13   6    8.79    1.11
   1 -13   6    8.71    1.39
   1 -13   6    8.48    1.47
   1 -13   6    6.82    1.13
   1  13   6    8.35    1.17
   1  13   6    6.09    1.00
  -1  13  -6    7.58    1.07
   1  13   6    6.57    0.79
   1 -13   7  108.62    4.52
   1  13   7  102.24    4.29
   1  13   7   97.05    4.00
  -1  13  -7  104.38    4.09
   1 -13   7  103.44    4.36
   1  13   7  106.39    4.28
   1  13   7  100.87    3.95
   1  13   7  102.26    4.28
   1 -13   7   95.85    3.98
   1 -13   7  108.56    4.30
  -1  13  -7  104.42    4.24
   1  13   8    5.86    1.10
   1  13   8    6.29    0.95
   1  13   8    5.18    0.75
  -1  13  -8    7.49    0.87
   1 -13   8    5.41    1.09
   1 -13   8    6.58    0.85
   1 -13   8    7.66    1.03
   1  13   8    5.76    0.75
   1  13   8    5.38    0.93
   1 -13   8    7.41    1.11
   1 -13   8    5.90    1.25
  -1  13  -8    7.12    0.98
  -1  13  -9   17.48    1.24
   1  13   9   17.90    1.08
   1  13   9   16.95    1.35
   1  13   9   16.27    1.26
   1 -13   9   18.69    1.38
   1  13   9   18.06    1.26
   1 -13   9   20.20    1.45
   1 -13   9   18.85    1.32
   1 -13   9   17.81    1.16
   1 -13   9   19.56    1.53
   1  13  10   51.74    1.74
  -1  13 -10   50.53    1.66
   1  13  10   47.75    1.70
   1  13  10   52.09    1.82
   1 -13  10   49.98    1.82
   1 -13  10   53.83    1.80
   1 -13  10   51.61    1.59
   1 -13  10   51.37    1.86
   1 -13  11   81.93    2.52
   1 -13  11   81.51    2.66
   1  13  11   79.66    2.58
   1 -13  11   81.00    2.58
   1  13  11   81.82    2.64
  -1  13 -11   76.22    2.52
   1 -13  11   80.20    2.65
   1  13  12   10.96    0.67
   1  13  12   10.24    0.70
  -1  13 -12    9.03    0.59
   1 -13  12   10.35    0.67
   1 -13  12    9.09    0.59
  -1 -14  11    1.71    0.46
  -1  14  11    2.63    0.46
  -1 -14  11    2.08    0.43
  -1 -14  11    1.99    0.43
  -1  14  10   31.82    1.61
  -1 -14  10   37.10    1.60
  -1 -14  10   46.14    1.99
  -1  14  10   45.36    1.93
  -1  14  10   44.84    1.78
  -1 -14  10   48.55    1.97
  -1 -14  10   43.09    1.89
  -1 -14  10   49.77    1.91
  -1 -14   9    5.45    0.82
  -1 -14   9    5.92    0.98
  -1  14   9    5.12    0.70
  -1  14   9    5.97    0.78
  -1  14   9    6.59    0.85
  -1 -14   9    5.49    0.58
  -1 -14   9    4.78    0.73
  -1  14   9    6.43    0.68
  -1  14   8   75.39    3.09
  -1  14   8   77.88    3.20
  -1 -14   8   75.78    3.37
  -1 -14   8   76.20    3.12
  -1  14   8   75.95    3.01
  -1  14   8   72.19    3.18
  -1 -14   8   73.71    3.21
  -1 -14   8   77.33    3.46
  -1 -14   7    5.72    0.95
  -1  14   7    5.55    0.98
  -1  14   7    6.39    0.95
  -1 -14   7    5.75    0.87
  -1  14   7    4.04    0.71
  -1 -14   7    7.60    1.18
  -1 -14   6  176.31    6.66
  -1 -14   6  163.93    6.76
  -1 -14   6  180.91    6.49
  -1  14   6  173.18    6.44
  -1  14   6  173.85    6.53
  -1 -14   6  180.52    6.34
  -1  14   6  178.43    6.25
  -1  14   5   -0.44    0.79
  -1 -14   5    1.39    1.27
  -1 -14   5    0.39    0.72
  -1 -14   5    0.06    0.63
  -1  14   5    0.26    0.64
  -1 -14   5    1.06    0.95
  -1 -14   4  103.86    3.10
  -1  14   4  106.22    2.87
  -1 -14   4  103.31    2.54
  -1 -14   4  108.19    2.91
  -1  14   4  106.88    2.59
  -1  14   3    1.42    0.54
  -1  14   3    1.11    0.80
  -1  14   3    1.38    0.69
  -1 -14   3    1.80    0.77
  -1 -14   3    1.51    0.94
  -1  14   2  265.65    9.14
   1  14  -2  275.39    9.29
  -1  14   2  249.19    8.84
  -1  14   2  249.06    8.90
  -1 -14   2  275.61    9.17
  -1 -14   2  267.99    9.31
  -1  14   1  100.07    3.96
   1  14  -1  103.30    4.13
  -1  14   1   91.10    3.68
  -1  14   1   88.59    3.67
  -1  14   1   92.64    3.71
   1 -14  -1   87.45    3.96
  -1 -14   1   95.77    4.06
  -1  14   0   41.74    2.20
   1  14   0   45.47    2.45
  -1  14   0   38.82    2.05
  -1  14   0   40.87    2.05
  -1  14   0   39.48    2.02
   1 -14   0   41.44    2.46
   1 -14   0   46.37    2.40
   1 -14   1   13.15    1.28
   1 -14   1   10.21    1.51
   1 -14   1   13.12    1.33
   1  14   1   12.65    1.30
  -1  14  -1   10.51    1.13
  -1  14  -1   12.77    1.11
  -1  14  -1   11.23    1.05
  -1  14  -2    2.99    0.77
   1 -14   2    3.39    0.89
   1 -14   2    5.63    1.33
   1 -14   2    6.27    1.08
  -1  14  -2    3.66    0.72
   1  14   2    2.84    0.91
  -1  14  -2    3.62    0.79
  -1  14  -3   36.40    1.98
   1 -14   3   37.13    2.44
   1 -14   3   34.55    2.10
   1 -14   3   35.00    2.24
   1  14   3   36.59    2.17
  -1  14  -3   31.35    1.86
  -1  14  -3   36.57    1.90
   1 -14   3   36.23    1.98
   1 -14   4    0.42    0.67
   1 -14   4   -0.62    0.93
  -1  14  -4    0.60    0.59
  -1  14  -4    1.28    0.62
   1  14   4    0.42    0.87
   1 -14   4    0.09    1.14
   1 -14   4    0.21    0.81
  -1  14  -4    0.36    0.66
   1 -14   5   44.31    2.32
   1 -14   5   44.42    2.68
   1  14   5   45.69    2.22
   1  14   5   48.77    2.35
   1 -14   5   50.85    2.58
   1 -14   5   48.22    2.23
   1  14   5   49.30    2.42
  -1  14  -5   45.15    2.17
   1 -14   6   87.93    3.05
   1 -14   6   96.83    2.78
   1 -14   6   96.50    2.56
   1  14   6   94.55    2.58
  -1  14  -6   92.02    2.46
   1 -14   6   97.30    2.97
   1  14   6   88.49    2.68
   1  14   6   95.73    2.68
   1 -14   7    6.81    1.16
   1  14   7    5.28    1.01
   1  14   7    5.27    0.85
   1 -14   7    6.43    0.89
   1 -14   7    7.08    1.17
  -1  14  -7    5.69    0.83
   1  14   7    6.73    0.93
   1 -14   7    7.28    1.04
   1 -14   8    8.94    0.95
   1 -14   8    8.77    1.04
   1 -14   8    7.30    0.70
   1  14   8    7.58    0.88
   1  14   8    8.54    1.05
  -1  14  -8    9.25    0.92
   1 -14   8    8.05    1.18
   1 -14   8    8.99    1.02
   1  14   8    7.99    0.96
   1 -14   9   35.29    1.74
   1 -14   9   31.55    1.48
   1  14   9   34.28    1.73
   1  14   9   33.57    1.78
   1 -14   9   33.02    1.78
   1  14   9   34.36    1.69
  -1  14  -9   31.70    1.60
   1 -14   9   36.35    1.91
   1 -14   9   35.00    1.85
   1 -14  10   79.72    3.03
  -1  14 -10   77.30    2.86
   1  14  10   85.70    3.03
   1 -14  10   83.13    3.07
   1 -14  10   84.10    3.02
   1  14  10   81.61    2.97
   1 -14  10   82.77    3.05
   1  14  11    1.03    0.35
   1 -14  11    1.21    0.38
   1  14  11    0.97    0.31
  -1  15  10    7.00    0.52
  -1 -15  10    6.64    0.54
  -1 -15  10    7.02    0.57
  -1 -15   9   19.26    1.12
  -1  15   9   17.84    1.01
  -1 -15   9   19.05    1.06
  -1  15   8    9.54    0.86
  -1  15   8    9.61    0.76
  -1  15   8    9.34    0.87
  -1 -15   8   10.97    0.79
  -1 -15   8    9.84    0.93
  -1 -15   8   10.52    0.91
  -1 -15   8    8.42    1.04
  -1 -15   8   10.06    1.01
  -1  15   7   91.61    3.62
  -1  15   7   95.62    3.60
  -1  15   7   91.71    3.47
   1  15  -7   90.92    3.39
  -1 -15   7   94.79    3.77
  -1 -15   7   90.42    3.43
  -1  15   7   95.81    3.69
  -1 -15   7   94.13    3.62
  -1  15   6    1.80    0.71
   1  15  -6    2.91    0.65
  -1  15   6    2.85    0.73
  -1 -15   6    2.11    0.57
  -1 -15   6    3.27    0.93
  -1  15   6    2.43    0.78
  -1 -15   6    2.26    0.71
  -1 -15   6    2.01    1.07
  -1 -15   5  120.60    4.96
   1  15  -5  133.95    4.78
  -1  15   5  125.93    4.82
  -1  15   5  126.45    4.94
  -1 -15   5  131.37    5.22
  -1 -15   5  131.48    4.84
  -1 -15   4    0.06    0.79
  -1 -15   4    0.21    0.62
  -1 -15   4    0.61    1.13
  -1  15   4   -0.16    0.66
   1  15  -4   -0.32    0.62
   1 -15  -3  116.79    4.89
   1  15  -3  132.13    4.80
  -1  15   3  122.98    4.71
  -1 -15   3  123.33    4.65
  -1 -15   3  119.37    5.09
  -1 -15   3  123.12    4.85
   1 -15  -2    2.82    1.12
  -1 -15   2    5.50    1.22
  -1  15   2    3.50    0.80
   1  15  -2    2.62    0.83
  -1 -15   2    2.38    0.87
   1  15  -1   98.13    3.93
  -1  15   1   90.77    3.75
  -1 -15   1   91.43    3.82
   1  15   0   38.58    2.13
  -1  15   0   39.60    1.99
   1 -15   0   34.07    2.10
  -1 -15   0   34.66    2.16
   1  15   1    0.39    0.77
  -1  15  -1    0.61    0.61
   1 -15   1   -0.35    0.95
  -1 -15  -1    0.37    0.85
   1 -15   1    0.37    0.78
  -1  15  -2    0.34    0.55
   1  15   2    0.96    0.75
   1 -15   2    0.52    1.03
   1 -15   2    0.29    0.64
   1 -15   2    0.71    0.81
  -1  15  -3   -0.04    0.21
   1 -15   3    0.72    0.82
   1 -15   3    0.65    0.72
   1 -15   3    0.45    1.04
   1  15   3    1.06    0.81
  -1  15  -3    1.49    0.60
   1 -15   4   10.95    0.89
   1  15   4   11.30    1.16
   1 -15   4   12.56    1.24
   1  15   4    8.68    0.89
   1 -15   4   11.44    1.38
   1 -15   4   10.93    1.07
   1  15   4   13.78    1.13
   1 -15   5   13.56    0.99
   1  15   5   14.38    1.04
   1  15   5   15.93    1.23
   1 -15   5   18.14    1.42
   1  15   5   14.81    1.14
   1 -15   5   14.91    1.44
   1 -15   5   14.92    1.16
   1  15   6    0.10    0.73
   1  15   6   -0.18    0.53
   1  15   6    0.58    0.57
   1 -15   6    0.47    0.79
   1 -15   6    0.38    0.56
   1 -15   6    0.19    0.93
   1 -15   6    0.15    0.63
   1 -15   6    0.37    0.85
   1  15   7   14.11    1.13
   1 -15   7   13.16    1.21
   1 -15   7   11.55    0.95
   1 -15   7   14.12    1.22
   1  15   7   13.31    0.97
   1 -15   7   13.89    1.31
   1 -15   7   12.88    1.12
   1  15   7   12.83    1.02
   1  15   8    1.37    0.51
   1 -15   8    1.49    0.51
   1  15   8    2.52    0.64
   1  15   8    1.63    0.46
   1 -15   8    1.82    0.60
   1 -15   8    1.64    0.67
   1  15   9   29.16    1.30
   1 -15   9   26.89    1.28
   1  15   9   25.53    1.20
   1 -15   9   29.95    1.40
   1 -15   9   27.82    1.41
   1 -15  10    7.29    0.54
  -1  16   8   30.58    1.33
  -1 -16   8   35.42    1.43
  -1  16   8   31.23    1.28
  -1 -16   8   31.06    1.43
  -1  16   7    0.34    0.42
  -1  16   7    0.84    0.46
  -1  16   7    0.28    0.47
  -1 -16   7    0.38    0.41
  -1 -16   7   -0.48    0.65
  -1 -16   7    0.87    0.59
  -1  16   6  100.29    3.45
   1  16  -6   83.07    3.20
  -1 -16   6  102.73    3.64
  -1  16   6  108.52    3.61
  -1 -16   6   98.37    3.77
  -1 -16   6   91.43    3.39
  -1 -16   6   99.01    3.72
  -1  16   6  103.94    3.54
   1 -16  -6   75.74    3.45
  -1 -16   5   15.88    1.22
  -1  16   5   16.57    1.12
  -1  16   5   15.58    1.08
   1  16  -5   18.10    1.01
  -1 -16   5   15.03    0.99
  -1 -16   5   19.14    1.47
  -1  16   5   16.85    1.17
  -1 -16   4   72.53    2.91
  -1  16   4   67.75    2.75
   1  16  -4   71.41    2.73
  -1 -16   4   68.52    3.09
  -1  16   4   69.88    2.90
  -1 -16   3   16.37    1.47
  -1 -16   3   17.99    1.23
  -1  16   3   16.41    1.14
   1  16  -3   16.28    1.15
   1 -16  -3   14.00    1.18
  -1 -16   2   63.48    3.04
  -1 -16   2   70.61    2.85
   1 -16  -2   66.34    2.99
   1  16  -2   71.68    2.87
  -1  16   2   65.47    2.76
  -1 -16   1    0.11    0.82
   1 -16  -1    0.37    0.88
  -1  16   1    1.22    0.59
   1  16  -1    1.18    0.64
   1 -16   0    1.91    0.71
  -1 -16   0    2.66    0.83
   1 -16   0    3.41    1.04
  -1  16   0    2.93    0.62
   1  16   0    2.02    0.71
   1 -16   1    6.70    0.79
   1 -16   1    4.44    0.89
   1 -16   1    5.32    1.15
  -1  16  -1    6.35    0.72
   1  16   1    6.92    0.90
   1  16   2    1.56    0.71
   1  16   2    1.85    0.58
   1 -16   2    2.55    0.71
   1 -16   2    1.49    0.82
   1 -16   2    2.15    1.05
   1 -16   3   15.33    1.18
   1 -16   3   13.92    1.31
   1 -16   3   11.75    0.98
   1  16   3   13.13    1.04
   1 -16   3   16.86    1.54
   1  16   3   14.91    1.19
   1 -16   4    1.87    0.57
   1 -16   4    0.33    0.80
   1  16   4    1.06    0.53
   1 -16   4    0.94    0.68
   1  16   4    0.60    0.65
   1  16   5    0.50    0.63
   1  16   5    1.32    0.50
   1 -16   5    0.80    0.67
   1 -16   5    1.02    0.83
   1 -16   5    1.32    0.54
   1 -16   5    0.21    0.80
   1  16   6   30.52    1.49
   1 -16   6   30.81    1.55
   1 -16   6   26.90    1.40
   1 -16   6   29.62    1.64
   1  16   6   29.66    1.38
   1 -16   6   30.15    1.62
   1 -16   7    3.12    0.57
   1 -16   7    2.55    0.62
   1  16   7    3.41    0.59
   1  16   7    2.62    0.46
   1 -16   7    2.81    0.69
   1 -16   7    2.59    0.50
   1 -16   8    4.19    0.47
   1 -16   8    4.95    0.55
  -1 -17   6   15.98    0.91
  -1  17   6   14.93    0.75
  -1 -17   6   12.07    0.72
  -1 -17   6   12.96    0.81
  -1 -17   5   52.76    2.10
  -1  17   5   55.76    1.91
  -1  17   5   47.96    1.78
  -1 -17   5   54.02    2.06
  -1 -17   5   48.10    1.82
  -1  17   4    0.03    0.40
   1 -17  -4    0.47    0.68
  -1 -17   4    0.45    0.74
  -1 -17   4   -0.58    0.63
  -1  17   4    0.30    0.33
  -1  17   4    0.51    0.38
  -1 -17   4    0.35    0.39
  -1 -17   3   38.12    1.78
   1 -17  -3   31.67    1.61
  -1  17   3   42.48    1.71
  -1  17   3   41.68    1.62
  -1 -17   3   41.83    1.98
  -1  17   3   31.26    1.44
   1  17  -3   34.83    1.50
  -1 -17   2    6.93    0.79
  -1  17   2    7.07    0.71
   1  17  -2    6.21    0.64
  -1  17   2    4.32    0.51
   1 -17  -2    3.87    0.82
   1 -17  -2    5.08    0.68
  -1 -17   2    6.43    0.96
   1 -17  -1   11.61    1.04
  -1 -17   1   11.12    1.15
   1  17  -1   14.64    0.92
  -1 -17   1   11.19    0.92
  -1 -17   0    0.90    0.80
   1 -17   0   -0.40    0.67
   1  17   0    0.83    0.51
   1 -17   1    5.77    0.93
  -1 -17  -1    4.63    0.84
   1  17   1    6.06    0.72
   1 -17   1    5.43    0.63
   1  17   2   42.45    1.73
   1 -17   2   40.66    1.96
   1 -17   2   40.60    1.69
   1 -17   3   -0.25    0.40
   1 -17   3    0.43    0.58
   1 -17   3    0.30    0.71
   1 -17   3   -0.07    0.57
   1  17   3    0.09    0.49
   1 -17   4    5.76    0.72
   1 -17   4    5.03    0.55
   1  17   4    4.97    0.61
   1 -17   5   18.67    0.95
   1 -17   5   17.06    1.05
   1  17   5   18.74    0.98
   1 -17   5   17.35    1.08
   1 -17   6    5.07    0.46
   1 -17   6    6.67    0.60
   1  17   6    5.77    0.47
  -1 -18   3    0.85    0.39
  -1 -18   2   10.06    0.75
   1 -18  -2   12.00    0.82
  -1 -18   1    0.02    0.38
   1 -18  -1    0.42    0.48
   1 -18   0    2.78    0.49
   1 -18   1    5.66    0.54
   1 -18   1    5.64    0.63
   1 -18   1    6.20    0.64
   1 -18   2    6.62    0.61
  -1 -18  -2    5.76    0.66
   1 -18   2    7.91    0.66
   1 -18   3   11.17    0.68
  -2   0  17   -0.26    0.45
  -2   0  17    0.31    0.32
  -2   0  17    0.11    0.48
  -2   0  17    0.15    0.50
  -2   0  16    3.30    0.65
  -2   0  16    2.24    0.58
  -2   0  16    3.52    0.63
  -2   0  16    2.68    0.70
  -2   0  16    4.15    0.83
  -2   0  15    0.06    0.62
  -2   0  15    0.71    0.67
  -2   0  15   -0.07    0.83
  -2   0  15    0.25    0.67
  -2   0  14  518.97   17.34
  -2   0  14  546.94   17.67
  -2   0  14  507.38   17.02
  -2   0  14  528.57   17.43
  -2   0  14  533.57   17.35
   2   0 -13    4.67    2.84
  -2   0  13    0.44    0.66
  -2   0  13   -0.36    1.37
  -2   0  13    1.43    2.16
  -2   0  13   -0.09    0.96
  -2   0  13   -0.08    0.86
  -2   0  13    0.40    0.79
  -2   0  13    1.02    0.94
  -2   0  13    0.09    1.02
  -2   0  12  293.74   10.44
  -2   0  12  295.36   10.22
   2   0 -12  299.98   15.14
  -2   0  12  282.68    9.90
  -2   0  12  283.03   10.14
  -2   0  12  280.91   10.20
  -2   0  12  294.14   15.22
  -2   0  12  292.75    9.94
  -2   0  12  276.59    9.83
  -2   0  11    0.31    0.80
   2   0 -11    0.74    0.69
   2   0 -11    1.19    2.16
  -2   0  11   -0.44    1.85
  -2   0  11   -0.18    0.90
  -2   0  11    1.53    0.65
  -2   0  11   -0.25    0.66
  -2   0  11   -0.25    0.72
  -2   0  11    0.47    0.75
  -2   0  11    1.15    0.71
   2   0 -10  140.99    8.91
  -2   0  10  146.10    7.77
  -2   0  10  139.37    8.47
   2   0 -10  158.99    9.12
  -2   0  10  151.36    5.98
  -2   0  10  159.62    6.14
  -2   0  10  159.76    9.74
  -2   0  10  157.87    5.95
  -2   0  10  164.43    5.99
  -2   0   9   -0.35    1.53
   2   0  -9    2.03    1.66
   2   0  -9    0.29    1.21
  -2   0   9    1.48    1.05
  -2   0   9    0.28    1.45
   2   0  -8 4207.93  133.24
   2   0  -8 4155.97  133.22
  -2   0   8 4281.83  134.22
  -2   0   8 4155.63  131.29
  -2   0   8 4076.33  133.11
  -2   0   8 4382.02  132.30
  -2   0   7    0.41    1.26
  -2   0   7    0.32    0.85
  -2   0   7    1.52    1.45
  -2   0   7    1.60    1.50
  -2   0   7    0.05    0.27
  -2   0   7   -0.09    0.41
   2   0  -7    0.41    1.06
   2   0  -7    0.20    1.31
   2   0  -6   66.96    4.26
  -2   0   6   71.65    4.74
   2   0  -6   75.83    4.47
  -2   0   6   79.39    3.26
  -2   0   6   72.75    4.87
  -2   0   6   75.87    4.16
  -2   0   5    0.36    0.95
  -2   0   5   -0.23    0.73
  -2   0   5    0.44    0.22
  -2   0   5    0.68    0.45
   2   0  -5    0.84    0.82
  -2   0   4  571.49   19.50
  -2   0   4  576.18   17.81
  -2   0   4  607.08   18.85
   2   0  -4  537.46   18.93
   2   0  -3    1.46    0.66
  -2   0   3    1.17    0.44
   2   0  -3    0.09    0.77
   2   0  -3    0.77    0.65
  -2   0   2  811.06   25.84
  -2   0   2  757.54   25.72
   2   0  -2  846.95   26.03
   2   0  -2  817.59   25.51
   2   0  -1    0.22    0.53
  -2   0   1    0.84    0.51
   2   0  -1    1.00    0.32
  -2   0   1    0.56    0.39
   2   0   0  976.47   29.28
  -2   0   0  910.35   28.65
  -2   0   0  884.83   28.86
   2   0   0  900.40   28.83
  -2   0   0  920.18   28.64
  -2   0   0  956.44   29.14
   2   0   1    0.06    0.46
  -2   0  -1    1.17    0.65
   2   0   1    1.29    0.42
   2   0   1    0.61    0.38
   2   0   1    0.35    0.31
  -2   0  -1    0.33    0.46
   2   0   1   -0.04    0.43
  -2   0  -1    0.46    0.34
   2   0   2 2932.04   93.07
   2   0   2 3014.32   92.68
  -2   0  -2 3042.74   92.66
   2   0   2 2974.67   92.63
  -2   0  -2 2999.19   92.86
   2   0   2 2985.66   92.76
   2   0   2 2990.44   92.23
   2   0   3    1.00    0.54
  -2   0  -3    0.15    0.67
  -2   0  -3    0.34    0.57
   2   0   3    0.30    0.46
   2   0   3   -0.10    0.40
   2   0   4 2469.95   78.78
   2   0   4 2435.05   79.29
   2   0   4 2514.55   79.88
  -2   0  -4 2733.56   79.82
  -2   0  -4 2594.33   80.24
   2   0   4 2600.28   78.97
  -2   0  -4 2591.12   79.07
   2   0   4 2544.25   78.42
  -2   0  -4 2470.75   78.94
   2   0   5    0.34    0.42
   2   0   5    0.86    0.68
   2   0   5    0.43    0.35
  -2   0  -5    1.15    0.42
  -2   0  -5    0.17    0.84
  -2   0  -5    0.28    0.49
  -2   0  -5   -0.41    0.99
   2   0   6 3515.65  107.43
   2   0   6 3644.31  108.45
  -2   0  -6 3230.67  105.78
  -2   0  -6 3302.23  105.78
   2   0   6 3580.71  105.99
  -2   0  -6 3768.92  108.99
  -2   0  -6 3840.09  108.43
   2   0   7    0.63    0.80
   2   0   7    0.33    0.40
   2   0   7    1.32    1.46
  -2   0  -7    2.26    1.59
  -2   0  -7    0.63    1.43
   2   0   8 2250.96   73.55
   2   0   8 2299.06   74.86
   2   0   8 2226.23   74.77
  -2   0  -8 2317.77   75.49
  -2   0  -8 2407.70   74.98
   2   0   9    0.43    1.10
   2   0   9   -0.63    1.27
  -2   0  -9   -0.61    1.71
   2   0   9    0.31    1.67
  -2   0  -9    0.35    1.32
   2   0  10  864.60   32.59
   2   0  10  874.66   30.85
   2   0  10  876.59   28.00
   2   0  10  853.28   28.07
  -2   0 -10  934.18   33.00
   2   0  10  889.34   28.13
  -2   0 -10  893.58   33.23
   2   0  10  871.95   27.89
   2   0  10  877.35   28.05
   2   0  10  863.42   27.99
   2   0  10  876.52   28.04
   2   0  10  887.00   32.43
   2   0  11    0.81    1.59
   2   0  11    0.78    0.81
   2   0  11    0.23    0.81
   2   0  11   -0.23    0.80
   2   0  11   -0.08    0.75
  -2   0 -11    0.41    2.01
   2   0  11    0.08    0.72
   2   0  11    0.17    0.74
   2   0  11    0.57    0.68
   2   0  11    1.04    0.73
   2   0  12    2.18    1.92
   2   0  12    0.82    0.98
  -2   0 -12    2.24    2.27
   2   0  12    1.03    0.75
   2   0  12    1.85    0.97
   2   0  12    0.57    0.88
   2   0  12    1.64    0.90
   2   0  12    1.33    0.97
   2   0  12    1.02    0.77
   2   0  12    2.02    0.91
   2   0  13    0.44    1.67
   2   0  13   -0.43    0.85
  -2   0 -13    0.47    2.45
   2   0  13    0.50    0.74
   2   0  13    0.89    0.88
   2   0  13    0.34    0.78
   2   0  13    0.24    0.88
   2   0  13    0.08    0.83
   2   0  14  206.40    7.52
   2   0  14  199.56    7.11
   2   0  14  205.45    7.58
   2   0  14  197.86    7.45
   2   0  14  193.69    7.40
   2   0  14  210.49    7.58
   2   0  14  197.19    7.39
   2   0  15   -0.40    0.74
   2   0  15    0.42    0.77
   2   0  15    0.37    0.68
   2   0  15    0.14    0.76
   2   0  15   -0.06    0.76
   2   0  15   -0.19    0.77
   2   0  16   89.20    3.49
   2   0  16   90.66    3.53
   2   0  16   88.43    3.60
   2   0  16   95.32    3.70
   2   0  16   89.84    3.50
   2   0  16   88.89    3.40
   2   0  16   96.30    3.63
   2   0  17    0.29    0.52
   2   0  17    0.17    0.40
   2   0  17    0.25    0.38
   2   0  17    0.25    0.42
  -2  -1  17    5.75    0.58
  -2  -1  17    5.29    0.68
  -2   1  17    5.33    0.57
  -2  -1  17    5.45    0.70
  -2  -1  17    5.35    0.54
  -2   1  17    5.12    0.66
  -2  -1  16   12.45    1.00
  -2  -1  16   12.84    0.97
  -2  -1  16    9.91    0.77
  -2   1  16   10.31    0.94
  -2  -1  16   12.84    1.12
  -2   1  16   12.90    1.08
  -2  -1  16   11.04    0.96
  -2  -1  15   12.01    1.26
  -2  -1  15   14.50    1.41
  -2  -1  15   13.37    1.23
  -2   1  15   13.78    1.13
  -2  -1  15   12.37    1.08
  -2   1  15   14.46    1.27
  -2   1  15   11.79    1.02
  -2  -1  15   14.59    1.32
  -2   1  15   14.15    1.14
  -2   1  14   35.29    2.08
  -2  -1  14   34.72    2.24
  -2   1  14   34.82    2.22
  -2  -1  14   39.00    2.35
  -2   1  14   33.38    2.01
  -2  -1  14   33.90    2.14
  -2   1  14   37.00    2.23
  -2  -1  14   32.98    2.02
  -2   1  14   34.71    1.97
  -2  -1  13  707.81   23.48
  -2  -1  13  704.05   28.32
  -2  -1  13  720.93   29.65
  -2   1  13  755.80   23.82
  -2  -1  13  762.96   23.75
  -2   1  13  718.49   23.41
  -2  -1  13  684.34   23.21
  -2   1  13  750.97   23.76
  -2  -1  13  755.48   23.80
  -2  -1  13  738.64   23.92
  -2   1  13  715.09   23.41
  -2   1  13  703.82   23.40
   2   1 -13  695.75   29.35
   2  -1 -13  713.45   29.39
  -2   1  13  730.55   23.56
  -2  -1  13  753.76   23.77
  -2   1  13  725.65   23.60
  -2  -1  13  715.96   23.80
  -2   1  12   58.52    2.95
  -2  -1  12   60.77    3.08
  -2  -1  12   56.07    2.76
  -2   1  12   64.29    3.11
  -2  -1  12   57.93    3.05
  -2  -1  12   53.75    5.74
  -2  -1  12   61.50    3.16
  -2   1  12   60.46    3.00
  -2   1  12   60.86    3.10
  -2  -1  12   59.25    3.03
  -2  -1  12   63.22    2.86
  -2   1  12   57.96    2.82
   2   1 -12   60.56    6.11
   2  -1 -12   62.02    6.14
  -2   1  12   56.01    2.82
  -2   1  12   55.73    2.81
  -2  -1  12   53.84    2.65
  -2  -1  12   60.60    3.21
   2   1 -12   58.98    2.88
   2   1 -11   49.27    2.67
  -2   1  11   58.94    2.90
  -2  -1  11   57.18    3.02
  -2  -1  11   56.08    2.68
  -2   1  11   59.55    2.74
  -2   1  11   56.55    2.90
  -2  -1  11   52.53    2.65
  -2  -1  11   55.00    2.84
  -2  -1  11   51.17    5.59
  -2   1  11   58.19    2.92
  -2  -1  11   53.74    2.80
   2   1 -11   57.89    5.69
   2  -1 -11   58.72    5.59
  -2  -1  11   54.51    2.66
  -2   1  11   60.42    2.73
  -2   1  11   54.42    2.67
  -2  -1  11   57.17    3.05
  -2  -1  11   56.77    2.89
  -2   1  11   51.55    2.74
  -2   1  10   47.55    2.31
  -2  -1  10   41.33    2.30
  -2   1  10   43.82    2.37
  -2   1  10   46.24    2.37
  -2  -1  10   41.60    2.34
  -2  -1  10   44.13    2.51
  -2  -1  10   38.83    4.61
  -2   1  10   43.15    2.32
   2   1 -10   52.07    5.00
   2  -1 -10   38.66    4.33
  -2   1  10   40.74    2.32
  -2  -1  10   44.42    2.33
  -2  -1  10   42.47    2.44
  -2   1  10   44.25    4.16
  -2  -1  10   47.71    3.85
  -2  -1  10   37.02    4.23
   2   1 -10   48.26    4.56
   2  -1 -10   48.97    4.66
  -2  -1   9 1883.38   62.04
   2   1  -9 1854.07   61.31
   2  -1  -9 1866.78   61.22
  -2  -1   9 1652.14   60.81
  -2   1   9 1911.98   59.72
  -2  -1   9 1888.75   59.94
  -2   1   9 1720.12   60.24
   2   1  -9 1796.15   60.97
   2  -1  -9 1893.72   61.24
  -2  -1   9 1836.96   59.05
  -2  -1   8   31.34    3.66
   2  -1  -8   44.67    3.84
   2   1  -8   38.11    3.66
  -2   1   8   36.12    2.99
  -2   1   8   38.01    3.38
  -2  -1   8   25.36    2.71
   2  -1  -8   32.42    3.33
  -2   1   8   32.17    2.21
  -2  -1   8   34.90    2.78
  -2  -1   7  893.24   29.61
  -2   1   7  906.17   29.94
  -2   1   7  886.11   29.54
   2   1  -7  860.39   30.25
   2  -1  -7  906.80   30.26
  -2  -1   7  898.71   31.29
   2  -1  -7  832.19   30.10
  -2  -1   7  828.09   29.14
  -2  -1   7  871.59   30.93
  -2   1   6   72.85    2.74
   2  -1  -6   77.28    4.56
   2  -1  -6   78.79    4.46
   2   1  -6   77.60    4.60
  -2  -1   6   75.50    4.85
  -2  -1   6   78.52    5.04
  -2   1   6   78.18    4.30
  -2   1   6   70.77    4.05
  -2  -1   6   72.26    4.12
   2  -1  -5   62.69    3.74
   2   1  -5   64.75    3.87
  -2  -1   5   69.50    4.35
  -2   1   5   63.91    2.66
  -2   1   5   55.32    3.49
  -2  -1   5   82.57    2.89
  -2   1   5   72.64    3.76
  -2   1   5   70.88    2.77
  -2   1   5   71.83    2.92
  -2  -1   5   80.33    3.93
   2  -1  -5   63.94    3.86
   2  -1  -4  522.82   17.32
   2   1  -4  529.92   17.44
  -2  -1   4  520.53   18.01
  -2   1   4  563.90   17.23
  -2  -1   4  472.30   16.39
  -2   1   4  494.88   17.21
   2  -1  -4  546.76   17.65
  -2   1   4  492.23   16.50
   2   1  -3 3025.29   90.80
  -2  -1   3 2964.31   91.32
  -2  -1   3 2857.96   90.25
   2  -1  -3 2777.76   90.67
   2  -1  -3 3068.74   91.05
   2   1  -3 2896.44   90.78
  -2  -1   3 2912.31   91.13
  -2   1   3 2903.53   90.31
   2   1  -2   36.72    1.99
  -2  -1   2   33.81    2.18
   2  -1  -2   34.79    2.23
  -2  -1   2   30.42    1.76
  -2  -1   2   34.16    2.02
  -2  -1   2   32.63    2.04
  -2   1   2   30.83    1.86
   2  -1  -2   37.48    2.12
  -2   1   1    9.22    0.88
   2   1  -1    8.68    0.86
  -2   1   1   12.05    1.05
   2  -1  -1   15.78    1.15
  -2  -1   1   16.47    1.12
  -2  -1   1    9.83    0.95
   2  -1  -1    9.79    0.98
  -2  -1   1    8.68    1.03
   2  -1  -1    9.05    1.05
  -2  -1   1   10.32    1.06
  -2  -1   0   52.29    2.37
   2  -1   0   50.55    1.86
  -2  -1   0   55.13    2.25
   2   1   0   54.47    2.22
  -2   1   0   52.64    2.57
   2  -1   0   58.36    2.58
  -2  -1   0   51.34    2.49
  -2  -1  -1 4785.44  145.85
   2  -1   1 4561.07  145.78
  -2   1  -1 4551.51  145.31
  -2   1  -1 4764.71  145.93
   2   1   1 4826.86  145.17
  -2  -1  -1 4648.20  145.17
   2  -1   1 5060.08  145.48
  -2  -1  -1 4713.29  145.73
   2  -1   1 4612.94  145.55
  -2  -1  -1 4843.37  145.80
   2  -1   1 4580.22  145.74
   2  -1   2 3650.17  117.58
   2  -1   2 3541.03  117.52
   2   1   2 3838.31  117.04
   2  -1   2 3753.30  117.66
  -2  -1  -2 3972.65  117.86
   2  -1   2 3671.41  117.71
  -2   1  -2 3855.97  117.40
   2   1   2 3873.14  116.98
   2  -1   2 3630.16  117.52
  -2   1  -2 3805.74  117.70
   2  -1   2 3637.44  117.65
  -2  -1  -2 3808.12  117.40
   2  -1   2 4009.33  117.65
  -2  -1  -2 3963.01  117.84
  -2  -1  -2 3888.75  117.53
   2  -1   3 2830.95   89.15
   2   1   3 2842.28   88.54
   2  -1   3 2858.31   89.32
  -2  -1  -3 3103.72   89.69
  -2   1  -3 2915.86   89.15
   2   1   3 2883.82   88.43
   2  -1   3 2774.50   89.08
  -2   1  -3 2804.69   89.09
  -2  -1  -3 2870.47   88.74
   2  -1   3 2775.19   88.93
  -2  -1  -3 2723.21   89.52
   2  -1   3 2944.41   89.44
  -2  -1  -3 2917.63   88.88
  -2   1  -4   40.02    2.66
   2   1   4   45.51    2.27
   2  -1   4   41.09    2.71
   2  -1   4   43.53    2.64
  -2  -1  -4   44.21    2.96
   2  -1   4   44.17    2.49
  -2  -1  -4   43.29    2.15
  -2   1  -4   44.18    2.46
   2  -1   4   44.32    2.45
  -2  -1  -4   43.19    2.23
   2  -1   4   36.83    2.80
  -2  -1  -5 3465.63  106.90
  -2   1  -5 3664.40  106.94
   2  -1   5 3460.76  106.92
   2   1   5 3363.90  105.84
   2  -1   5 3375.66  106.49
  -2  -1  -5 3372.89  105.21
   2  -1   5 3351.90  105.46
   2  -1   5 3417.86  105.93
  -2   1  -5 3501.02  105.95
  -2  -1  -5 3487.42  107.36
   2  -1   5 3344.16  105.87
  -2  -1  -5 3265.68  105.36
   2   1   5 3536.63  106.88
  -2  -1  -6  662.46   23.15
  -2   1  -6  649.88   23.09
   2  -1   6  668.51   22.77
   2  -1   6  671.37   23.31
   2   1   6  680.46   22.15
   2  -1   6  683.57   21.60
  -2  -1  -6  672.30   23.72
   2  -1   6  651.02   21.78
   2  -1   6  669.59   21.86
  -2   1  -6  640.90   21.08
   2   1   6  611.78   22.90
  -2   1  -7 1967.07   58.64
  -2  -1  -7 1972.61   58.66
   2  -1   7 1737.12   57.61
   2   1   7 1747.99   56.86
   2  -1   7 1748.37   58.32
   2  -1   7 1755.12   56.08
  -2  -1  -7 1793.86   58.96
   2  -1   7 1688.62   56.15
   2   1   7 1855.23   58.34
  -2  -1  -8   72.78    5.48
   2  -1   8   69.21    3.47
   2   1   8   77.60    5.23
   2   1   8   73.85    4.28
   2  -1   8   69.20    5.08
   2  -1   8   67.32    4.64
  -2   1  -8   78.36    5.39
  -2  -1  -8   78.12    5.45
  -2  -1  -9 1238.22   44.13
  -2   1  -9 1244.27   44.06
  -2   1  -9 1294.43   43.80
  -2  -1  -9 1327.84   43.77
   2   1   9 1242.04   43.29
   2   1   9 1213.87   41.41
   2  -1   9 1229.87   42.41
   2  -1   9 1260.29   43.54
  -2  -1 -10   30.66    4.13
  -2   1 -10   32.44    4.23
   2  -1  10   37.71    2.13
   2   1  10   39.57    2.20
   2   1  10   36.48    2.13
   2  -1  10   37.07    2.14
   2  -1  10   36.76    2.19
   2   1  10   35.13    2.12
  -2  -1 -10   29.36    4.04
  -2   1 -10   33.49    4.24
   2  -1  10   37.42    2.20
   2  -1  10   32.05    3.98
   2   1  10   32.16    3.93
   2  -1  10   40.29    2.19
   2  -1  10   36.85    2.17
   2   1  10   37.99    2.20
   2   1  10   39.41    2.18
   2  -1  10   34.60    2.03
   2   1  10   39.60    2.03
   2  -1  10   37.71    2.08
   2  -1  10   38.72    4.37
   2  -1  10   35.74    3.62
   2   1  11  208.61    7.59
   2  -1  11  201.42    7.49
   2   1  11  208.89    7.61
  -2   1 -11  203.43   11.65
  -2  -1 -11  191.45   11.35
   2  -1  11  195.94    7.46
   2  -1  11  207.44   11.52
   2  -1  11  201.24   10.28
   2  -1  11  198.62    7.24
   2   1  11  204.54    7.56
   2  -1  11  214.66    7.75
   2   1  11  204.68    7.69
   2  -1  11  203.75    7.55
   2   1  11  205.25    7.61
   2  -1  11  210.21    7.59
   2   1  11  210.13    7.59
   2  -1  11  204.18    7.49
   2   1  11  202.72    7.36
   2  -1  11  204.75    7.61
   2  -1  12   25.42    1.82
   2   1  12   23.66    1.83
   2   1  12   24.34    1.85
   2  -1  12   27.03    3.96
   2  -1  12   22.72    1.50
   2  -1  12   23.26    1.85
   2   1  12   24.06    1.80
   2   1  12   21.83    1.83
   2  -1  12   25.77    1.84
   2  -1  12   25.05    1.80
   2   1  12   23.06    1.81
   2   1  12   25.92    1.70
   2  -1  12   22.64    1.74
  -2   1 -12   25.30    4.24
  -2  -1 -12   28.47    4.46
   2   1  12   26.68    1.91
   2  -1  12   25.34    1.91
   2   1  13  287.92   10.19
   2  -1  13  253.44   14.15
   2  -1  13  291.61   10.29
   2  -1  13  283.00   10.24
   2   1  13  299.53   10.16
   2   1  13  285.18    9.87
   2  -1  13  302.23   10.16
  -2   1 -13  252.92   14.65
  -2  -1 -13  284.33   15.13
   2   1  13  283.74    9.80
   2  -1  13  285.93   10.14
   2   1  13  299.21   10.33
   2  -1  13  276.08   10.06
   2   1  13  289.68   10.18
   2   1  13  276.07   10.13
   2   1  13  289.88   10.22
   2  -1  13  271.34   10.03
   2  -1  14    3.79    0.93
   2   1  14    3.32    0.87
   2  -1  14    3.89    0.99
   2   1  14    3.72    1.06
   2  -1  14    4.75    0.98
   2  -1  14    4.40    1.03
   2   1  14    4.62    1.07
   2  -1  14    5.31    1.06
   2   1  14   -0.05    0.23
   2   1  14    2.68    0.95
   2  -1  14    4.20    0.97
   2  -1  15    4.97    0.87
   2   1  15    5.37    0.81
   2  -1  15    6.09    0.93
   2   1  15    5.91    1.03
   2  -1  15    6.54    1.00
   2  -1  15    7.48    1.08
   2  -1  15    6.19    0.95
   2   1  15    6.21    0.99
   2   1  15    8.04    1.07
   2  -1  15    6.04    0.94
   2   1  16    4.47    0.65
   2  -1  16    4.67    0.75
   2   1  16    5.02    0.84
   2  -1  16    4.72    0.76
   2  -1  16    4.58    0.74
   2   1  16    6.07    0.72
   2  -1  16    4.70    0.67
   2  -1  16    5.88    0.85
   2   1  16    4.14    0.77
   2   1  16    4.08    0.85
   2  -1  16    4.90    0.75
   2   1  17  133.32    3.64
   2   1  17  143.16    3.68
   2  -1  17  139.00    3.63
  -2   2  17   48.45    2.07
  -2  -2  17   48.76    2.05
  -2  -2  17   50.55    2.03
  -2   2  17   50.90    2.11
  -2  -2  17   52.96    2.13
  -2   2  17   51.34    2.09
  -2   2  17   44.75    1.97
  -2   2  16    2.33    0.57
  -2   2  16    3.90    0.76
  -2  -2  16    3.40    0.75
  -2  -2  16    2.20    0.60
  -2   2  16    3.86    0.84
  -2  -2  16    2.95    0.72
  -2  -2  16    3.87    0.77
  -2   2  16    3.07    0.73
  -2   2  15   44.16    1.96
  -2  -2  15   42.75    1.55
  -2  -2  15   44.72    1.84
  -2  -2  15   43.36    1.98
  -2  -2  15   48.70    2.00
  -2   2  15   40.35    1.49
  -2   2  15   43.31    1.67
  -2  -2  15   50.21    2.14
  -2   2  15   43.25    1.97
  -2  -2  14  149.12    5.95
  -2   2  14  150.79    5.59
  -2   2  14  148.51    5.62
  -2   2  14  150.43    5.60
  -2   2  14  157.82    5.91
  -2  -2  14  138.84    5.47
  -2   2  14  140.72    5.53
  -2  -2  14  158.59    5.91
  -2   2  14  148.05    5.53
  -2   2  14  150.73    5.78
  -2  -2  14  144.61    5.45
  -2   2  14  145.07    5.84
  -2  -2  14  155.72    5.98
   2   2 -13   61.10    2.82
  -2  -2  13   52.90    2.65
  -2  -2  13   52.03    5.35
  -2   2  13   51.67    5.66
  -2  -2  13   47.27    5.49
  -2   2  13   51.84    2.68
  -2  -2  13   51.29    2.99
  -2   2  13   53.74    2.72
  -2   2  13   52.99    2.73
  -2   2  13   57.98    2.95
  -2  -2  13   54.35    2.66
  -2  -2  13   57.16    2.93
  -2  -2  13   55.79    2.98
  -2   2  13   54.33    2.69
   2  -2 -13   52.02    5.80
   2   2 -13   57.75    6.23
  -2   2  13   53.10    2.69
  -2   2  13   53.52    2.96
  -2  -2  13   57.00    3.07
  -2  -2  13   51.03    2.54
  -2   2  12   77.47    3.42
   2  -2 -12   85.40    7.19
   2   2 -12   78.26    7.09
   2   2 -12   74.96    3.43
  -2  -2  12   77.19    3.37
  -2  -2  12   59.81    5.85
  -2  -2  12   78.87    6.95
  -2   2  12   73.61    6.60
  -2   2  12   73.10    3.40
  -2   2  12   73.28    3.36
  -2  -2  12   78.89    3.75
  -2   2  12   79.89    3.72
  -2   2  12   76.91    3.44
  -2  -2  12   77.81    3.78
  -2  -2  12   71.75    3.53
  -2   2  12   78.35    3.60
  -2  -2  12   69.00    3.35
  -2   2  12   74.68    3.40
  -2  -2  12   74.54    3.61
  -2  -2  12   72.49    3.27
  -2  -2  12   72.85    3.46
  -2  -2  11  305.58   10.67
  -2   2  11  302.07   10.46
   2   2 -11  322.38   15.43
   2  -2 -11  320.32   15.16
   2   2 -11  292.49   10.43
  -2  -2  11  318.62   10.91
  -2   2  11  309.64   10.50
  -2  -2  11  308.53   15.32
  -2   2  11  312.63   15.27
  -2  -2  11  286.32   10.32
  -2   2  11  301.55   10.49
  -2   2  11  307.77   10.42
  -2  -2  11  298.44   10.55
  -2   2  11  303.83   10.59
  -2  -2  11  295.39   10.47
  -2  -2  11  299.76   10.50
  -2   2  11  295.10   10.43
  -2   2  11  301.55   10.42
  -2   2  11  311.20   10.77
  -2  -2  11  310.27   10.81
  -2   2  10   12.71    1.16
   2   2 -10   12.23    1.16
  -2  -2  10   14.92    1.29
  -2  -2  10   15.07    1.31
  -2   2  10   11.80    1.22
  -2  -2  10   15.39    1.46
  -2  -2  10   13.86    1.26
  -2   2  10   18.81    2.66
  -2  -2  10   22.32    3.44
  -2  -2  10   18.09    2.47
  -2  -2  10   15.91    1.44
  -2   2  10   15.78    1.44
   2  -2 -10   15.57    2.86
   2   2 -10   14.13    2.53
  -2   2  10   12.90    1.15
  -2   2  10   15.88    1.26
  -2  -2  10   17.91    3.08
  -2   2  10   20.62    3.32
   2   2 -10   20.54    3.47
   2  -2 -10   18.45    3.14
  -2   2  10   10.59    1.10
  -2   2  10   11.80    1.14
  -2  -2   9   34.16    3.08
   2  -2  -9   26.41    3.26
   2   2  -9   32.02    3.51
  -2   2   9   35.45    4.05
  -2  -2   9   31.59    3.79
   2  -2  -9   38.40    3.93
   2   2  -9   34.17    4.02
  -2  -2   9   37.79    3.41
  -2  -2   9   31.66    3.89
  -2   2   9   37.69    3.13
  -2   2   9   37.16    3.50
  -2  -2   8 1157.50   39.18
   2  -2  -8 1150.99   40.06
   2   2  -8 1176.02   40.05
  -2  -2   8 1187.83   40.84
  -2   2   8 1130.60   40.72
  -2   2   8 1193.01   38.99
  -2   2   8 1122.55   39.27
  -2  -2   8 1187.39   39.37
   2   2  -8 1211.95   40.60
   2  -2  -8 1229.02   40.40
  -2   2   7  103.41    5.38
  -2   2   7  101.39    5.44
  -2  -2   7  104.29    6.34
  -2   2   7  100.82    6.27
   2  -2  -7  103.46    5.91
   2   2  -7  115.75    6.08
  -2  -2   7  112.60    5.72
  -2  -2   7  107.05    6.53
  -2   2   7  103.85    6.48
   2  -2  -7  113.12    6.09
   2   2  -7  112.19    6.26
  -2  -2   7   99.28    5.44
  -2   2   6   75.96    4.16
  -2   2   6   71.83    2.85
  -2  -2   6   83.89    3.23
  -2   2   6   67.89    4.04
  -2  -2   6   87.46    5.10
  -2   2   6   82.58    5.07
   2  -2  -6   75.96    4.61
   2   2  -6   83.55    4.68
  -2  -2   6   83.87    4.49
  -2   2   6   79.05    5.01
  -2  -2   6   90.49    5.30
   2  -2  -6   74.26    4.55
   2   2  -6   75.26    4.76
  -2  -2   6   80.39    4.37
  -2   2   5  556.34   19.94
  -2  -2   5  559.16   19.87
   2  -2  -5  562.60   19.50
   2   2  -5  565.32   19.46
  -2  -2   5  546.46   19.19
  -2   2   5  543.71   17.76
  -2   2   5  569.68   20.11
  -2  -2   5  562.93   20.07
  -2   2   5  549.51   19.07
  -2   2   5  545.97   18.13
  -2  -2   5  569.78   18.27
  -2   2   5  578.78   18.90
   2   2  -5  592.66   19.78
   2   2  -4 4330.78  138.04
  -2   2   4 4441.05  137.74
  -2   2   4 4296.10  137.11
  -2  -2   4 4423.82  137.12
  -2   2   4 4434.60  137.22
  -2   2   4 4488.64  138.39
  -2  -2   4 4471.96  138.40
   2   2  -4 4556.41  137.95
  -2   2   4 4507.08  136.87
   2  -2  -4 4420.56  137.92
   2   2  -3 1763.19   54.22
  -2   2   3 1708.42   53.94
  -2   2   3 1670.29   53.66
  -2   2   3 1707.50   53.24
   2  -2  -3 1615.12   53.84
   2   2  -3 1775.31   53.61
  -2  -2   3 1691.37   53.60
  -2  -2   3 1730.66   54.34
  -2   2   3 1754.51   54.34
  -2   2   3 1631.22   54.13
  -2   2   3 1726.37   53.46
   2   2  -3 1785.74   54.06
  -2  -2   3 1696.29   54.18
   2  -2  -3 1647.09   53.36
  -2  -2   3 1767.45   54.03
   2  -2  -3 1740.94   54.04
   2   2  -2  287.72   10.21
  -2   2   2  300.47    9.27
   2   2  -2  278.09    9.93
  -2  -2   2  272.85    9.96
   2  -2  -2  264.54   10.07
   2   2  -2  289.33   10.29
   2  -2  -2  289.92   10.32
  -2   2   2  284.30   10.20
  -2  -2   2  293.02   10.29
  -2  -2   2  282.52   10.09
  -2   2   2  275.02    9.90
   2   2  -2  297.15   10.03
  -2  -2   2  272.48   10.06
   2  -2  -2  271.03    9.87
   2  -2  -2  300.00   10.09
   2  -2  -1 1068.52   34.72
   2  -2  -1 1126.01   34.58
  -2  -2   1 1080.77   34.37
  -2  -2   1 1128.37   34.48
  -2   2   1 1075.91   34.59
   2  -2  -1 1048.52   34.58
  -2   2   1 1022.71   34.35
   2   2  -1 1106.33   34.60
  -2  -2   1 1115.61   34.60
  -2   2   1 1086.57   34.51
   2  -2  -1 1089.96   34.63
   2   2  -1 1137.58   34.63
  -2  -2   0  993.58   32.16
  -2   2   0 1045.74   32.43
  -2  -2   0 1036.95   32.45
   2  -2   0 1013.99   32.40
   2   2   0 1023.99   32.37
  -2   2   0 1037.04   32.41
  -2  -2   0 1032.81   32.45
   2   2   0 1011.05   32.57
  -2  -2  -1  699.92   22.08
  -2   2  -1  684.82   22.90
  -2  -2  -1  693.99   22.77
   2  -2   1  696.87   22.59
   2   2   1  686.42   22.54
  -2   2  -1  731.25   22.65
  -2  -2  -1  734.03   22.68
   2  -2   1  678.91   22.59
   2   2   1  715.35   22.57
   2  -2   2  719.19   23.28
   2   2   2  736.41   23.08
   2  -2   2  713.09   23.05
   2  -2   2  697.52   23.35
  -2   2  -2  703.44   23.30
  -2   2  -2  632.27   22.94
   2   2   2  757.60   23.13
  -2  -2  -2  707.84   23.08
   2   2   2  665.66   23.09
  -2  -2  -2  712.06   21.99
  -2  -2  -2  744.98   23.23
   2   2   2  705.87   23.09
   2  -2   2  712.62   23.16
  -2   2  -2  743.21   23.23
   2  -2   3   13.63    1.44
   2  -2   3   15.83    1.48
   2   2   3   24.71    1.03
   2   2   3   17.38    1.53
   2  -2   3   14.96    1.52
  -2   2  -3   14.19    1.50
  -2  -2  -3   16.25    1.22
  -2   2  -3   29.11    2.01
  -2  -2  -3   15.32    1.32
   2   2   3   28.47    1.92
  -2   2  -3   14.98    1.53
  -2  -2  -3   17.58    1.63
   2   2   4 3024.08   93.93
   2   2   4 3087.59   95.28
   2  -2   4 2993.23   95.23
   2  -2   4 2913.04   95.18
   2   2   4 3021.20   93.59
  -2   2  -4 3160.07   95.40
   2  -2   4 3052.45   95.02
  -2  -2  -4 3021.79   94.15
  -2  -2  -4 3041.01   95.60
  -2   2  -4 3161.31   95.61
  -2   2  -4 3058.90   95.02
  -2  -2  -4 3066.73   94.55
   2   2   4 3183.08   95.31
  -2   2  -4 2952.45   94.62
   2  -2   5  287.02   11.06
   2  -2   5  294.32   11.15
   2   2   5  287.71   11.14
   2   2   5  281.38    9.83
  -2   2  -5  309.56   11.42
   2   2   5  280.29    9.41
   2  -2   5  289.27   10.73
  -2  -2  -5  285.81    9.46
  -2  -2  -5  282.09   11.46
  -2   2  -5  294.33   11.48
  -2   2  -5  272.36   10.10
   2   2   5  307.57   11.17
   2  -2   5  317.71   11.70
  -2  -2  -5  281.25   10.04
   2   2   6   85.74    3.89
   2  -2   6   89.49    5.08
   2   2   6   82.27    4.93
   2  -2   6   91.32    4.98
  -2   2  -6   85.48    5.13
   2   2   6   86.68    3.46
   2  -2   6   84.46    4.44
   2  -2   6   87.59    4.13
  -2  -2  -6   85.38    5.28
  -2   2  -6   93.83    5.41
  -2   2  -6   86.97    3.75
   2  -2   6   85.97    5.32
   2   2   6   82.54    4.86
   2   2   7   10.04    1.21
   2  -2   7   12.14    1.86
   2   2   7   11.11    2.00
   2  -2   7    9.41    1.98
  -2   2  -7    8.07    2.11
  -2  -2  -7    7.06    1.81
   2  -2   7    7.97    1.34
  -2  -2  -7   10.78    2.05
  -2   2  -7    8.64    1.86
   2  -2   7    8.87    1.25
   2   2   7   11.49    1.89
   2   2   8 1410.48   45.87
   2   2   8 1323.96   43.33
   2  -2   8 1371.18   45.21
   2  -2   8 1361.68   45.65
  -2   2  -8 1380.78   45.98
  -2  -2  -8 1424.39   45.91
   2  -2   8 1283.03   43.50
  -2  -2  -8 1315.50   46.27
  -2   2  -8 1383.41   46.27
   2  -2   8 1322.00   43.31
   2   2   8 1323.92   45.23
   2  -2   9    1.08    1.26
   2  -2   9    0.92    1.45
   2   2   9    1.56    1.42
  -2  -2  -9   -0.31    1.56
  -2   2  -9   -0.33    1.99
   2   2   9    2.61    1.61
  -2   2  -9    0.68    1.29
  -2  -2  -9   -0.35    1.48
   2  -2  10 1103.86   35.14
   2   2  10 1059.33   34.84
   2  -2  10 1142.64   35.13
   2   2  10 1111.20   35.22
   2   2  10 1112.10   35.21
   2  -2  10 1107.09   39.73
   2  -2  10 1117.48   39.05
   2   2  10 1114.60   39.86
   2   2  10 1129.57   35.12
   2  -2  10 1068.23   35.04
   2   2  10 1053.11   39.20
   2  -2  10 1117.10   35.08
   2   2  10 1142.85   35.25
  -2  -2 -10 1057.81   40.24
  -2   2 -10 1082.38   40.15
  -2  -2 -10 1110.34   40.09
  -2   2 -10 1149.88   40.32
   2  -2  10 1150.74   35.22
   2   2  10 1136.74   35.25
   2  -2  10 1097.70   35.22
   2   2  10 1091.53   35.20
   2  -2  10 1079.54   35.01
   2   2  11   81.68    3.69
   2  -2  11   76.39    3.53
   2   2  11   81.05    3.65
   2  -2  11   72.36    3.44
   2   2  11   80.70    3.66
   2  -2  11   71.14    6.26
   2   2  11   83.45    6.72
   2  -2  11   76.31    5.91
   2  -2  11   79.96    3.46
   2   2  11   77.33    3.61
   2  -2  11   81.57    3.65
   2  -2  11   74.99    3.48
   2   2  11   78.75    3.70
  -2   2 -11   68.81    6.61
  -2  -2 -11   74.23    6.68
   2  -2  11   85.80    3.64
   2   2  11   75.93    3.30
   2   2  11   76.32    3.49
   2   2  11   77.55    3.64
   2  -2  12    5.61    1.02
   2   2  12    5.70    1.11
   2  -2  12    6.24    2.28
   2   2  12    4.68    1.94
   2  -2  12    7.03    1.96
   2  -2  12    7.29    1.00
   2   2  12    4.19    1.06
   2  -2  12    6.97    1.11
   2  -2  12    4.91    0.94
   2   2  12    4.77    1.09
  -2  -2 -12    1.35    2.14
  -2   2 -12    6.42    2.94
   2   2  12    5.45    1.16
   2   2  12    7.03    1.13
   2   2  12    6.62    1.15
   2   2  12    5.46    0.85
   2  -2  12    4.87    1.05
   2   2  12    6.51    0.97
   2   2  12    4.87    0.80
   2  -2  12    4.88    0.98
   2   2  13   70.28    3.31
   2  -2  13   64.32    3.12
   2   2  13   62.53    3.21
   2  -2  13   61.08    5.80
   2   2  13   61.23    5.84
   2   2  13   64.07    3.07
   2  -2  13   59.89    2.84
   2   2  13   64.88    3.27
   2   2  13   60.87    2.78
   2  -2  13   60.96    3.04
   2   2  13   64.56    3.32
   2  -2  13   64.92    3.10
   2   2  13   66.36    3.30
   2   2  13   62.33    3.22
   2  -2  13   63.11    3.22
  -2   2 -13   67.91    6.59
  -2  -2 -13   61.08    6.34
   2  -2  13   66.83    3.21
   2   2  14   76.91    2.73
   2  -2  14   74.65    2.46
   2   2  14   74.70    2.68
   2  -2  14   74.89    2.66
   2   2  14   74.71    2.36
   2   2  14   72.64    2.61
   2   2  14   76.31    2.73
   2  -2  14   72.42    2.42
   2  -2  14   73.48    2.67
   2   2  14   75.78    2.70
   2  -2  14   74.95    2.75
   2  -2  14   69.20    2.37
   2   2  14   76.53    2.80
   2   2  15    0.49    0.53
   2  -2  15    1.02    0.62
   2   2  15    1.05    0.88
   2  -2  15    1.28    0.72
   2   2  15    0.51    0.65
   2   2  15    2.08    0.83
   2  -2  15    0.22    0.66
   2   2  15    1.16    0.77
   2  -2  15    1.12    0.74
   2   2  15    2.06    0.57
   2  -2  15    1.61    0.76
   2   2  15    1.97    0.81
   2  -2  16   57.53    2.33
   2   2  16   55.58    2.30
   2   2  16   55.58    2.35
   2  -2  16   52.20    2.07
   2  -2  16   54.18    2.29
   2   2  16   55.61    2.27
   2  -2  16   47.19    1.99
   2   2  16   53.03    2.34
   2   2  17   13.01    0.87
   2   2  17   14.98    0.91
   2  -2  17   13.22    0.86
   2  -2  17   12.40    0.75
   2  -2  17   13.79    0.87
   2   2  17   14.06    0.91
  -2  -3  17    0.77    0.42
  -2   3  17    1.26    0.47
  -2   3  17    0.79    0.49
  -2  -3  17    1.01    0.47
  -2   3  17    1.33    0.51
  -2   3  17    1.37    0.45
  -2  -3  17    1.65    0.46
  -2   3  16  142.47    5.17
  -2  -3  16  147.78    5.12
  -2   3  16  126.88    4.80
  -2  -3  16  142.00    5.16
  -2   3  16  137.11    5.09
  -2  -3  16  136.53    5.07
  -2   3  16  146.19    5.07
  -2  -3  15    0.60    0.75
  -2   3  15    0.19    0.72
  -2  -3  15   -0.04    0.23
  -2   3  15    1.50    0.66
  -2  -3  15    0.86    0.83
  -2   3  15    0.49    0.76
  -2  -3  15    0.54    0.58
  -2  -3  15    0.26    0.72
  -2   3  15    0.15    0.62
  -2   3  15    0.59    0.73
  -2   3  14   53.07    1.78
  -2   3  14   56.17    2.08
  -2  -3  14   54.48    2.44
  -2   3  14   61.00    2.27
  -2  -3  14   53.98    2.00
  -2   3  14   52.19    2.25
  -2  -3  14   55.71    2.37
  -2   3  14   52.34    2.03
  -2   3  14   53.67    2.11
   2   3 -14   55.94    2.04
  -2   3  14   61.78    2.42
  -2  -3  14   50.88    1.80
  -2   3  13  251.31    8.91
  -2   3  13  263.33    9.14
  -2  -3  13  224.67   13.04
  -2  -3  13  227.23   13.21
  -2   3  13  257.85   13.65
  -2   3  13  272.00    9.44
  -2   3  13  257.47    8.96
  -2  -3  13  255.97    9.15
  -2   3  13  271.66    9.29
  -2  -3  13  261.60    9.32
  -2   3  13  265.09    9.37
  -2  -3  13  246.76    9.37
  -2   3  13  256.23    9.12
  -2   3  13  259.62    9.23
   2   3 -13  265.29    9.15
   2   3 -13  258.61   14.35
   2  -3 -13  257.41   14.11
  -2  -3  13  254.49    9.00
  -2   3  12  111.92    4.54
  -2   3  12  122.65    4.85
  -2   3  12  116.16    4.70
   2   3 -12  115.73    4.73
  -2  -3  12  108.37    4.58
  -2  -3  12  108.97    8.10
  -2  -3  12  102.22    8.00
  -2   3  12  104.12    8.25
  -2   3  12  113.39    4.86
  -2   3  12  122.80    4.85
  -2   3  12  113.57    4.68
  -2   3  12  120.96    4.95
  -2  -3  12  112.09    4.94
  -2  -3  12  116.84    4.82
  -2  -3  12  116.38    4.78
  -2   3  12  113.76    4.78
   2  -3 -12  124.27    8.73
   2   3 -12  118.58    8.95
  -2   3  12  111.92    4.56
  -2   3  11    0.68    0.74
  -2   3  11    0.32    0.59
  -2  -3  11    2.73    0.94
  -2   3  11    0.63    0.70
   2   3 -11    1.97    0.74
  -2  -3  11    1.34    0.74
  -2   3  11    0.16    0.79
  -2   3  11    1.73    0.90
  -2  -3  11    0.61    0.81
  -2   3  11    1.46    0.84
  -2  -3  11    1.44    0.71
  -2   3  11    0.45    0.75
  -2   3  11    0.63    0.67
  -2   3  11    0.25    0.79
  -2  -3  11    0.34    0.79
  -2  -3  11   -0.42    1.75
  -2   3  11    2.50    1.64
   2  -3 -11    1.22    2.10
   2   3 -11    4.35    2.71
  -2   3  11    0.58    0.63
  -2  -3  11    2.98    0.86
   2   3 -10   42.39    4.79
   2  -3 -10   49.34    4.95
  -2  -3  10   45.14    2.42
  -2   3  10   42.40    2.18
   2   3 -10   41.86    2.28
  -2  -3  10   47.51    2.44
  -2  -3  10   40.34    2.29
  -2   3  10   45.81    2.37
  -2   3  10   43.96    2.27
  -2  -3  10   34.24    4.65
  -2   3  10   38.15    3.68
  -2  -3  10   47.98    4.09
  -2   3  10   46.96    2.46
  -2  -3  10   38.68    2.19
   2  -3 -10   43.02    4.39
   2   3 -10   44.33    4.30
  -2   3  10   42.53    2.42
  -2  -3  10   39.52    2.39
  -2   3  10   42.76    2.23
  -2   3  10   45.70    2.37
  -2  -3  10   41.18    3.69
  -2  -3  10   37.79    4.38
  -2   3  10   38.03    4.39
  -2   3  10   46.14    2.42
  -2  -3   9  512.56   19.31
   2  -3  -9  482.60   19.84
   2   3  -9  503.14   19.81
  -2  -3   9  500.89   19.27
  -2   3   9  484.25   18.92
   2  -3  -9  527.57   20.50
   2   3  -9  507.91   20.68
  -2  -3   9  509.80   20.56
  -2   3   9  519.53   20.72
  -2  -3   8  106.16    5.97
   2  -3  -8  100.27    6.16
   2   3  -8   98.75    6.02
  -2  -3   8  100.28    5.84
  -2   3   8  101.92    5.60
  -2  -3   8   96.42    6.36
  -2   3   8  103.85    6.60
   2   3  -8   93.41    6.50
   2  -3  -8   99.85    6.34
  -2   3   7   76.74    5.36
  -2  -3   7   82.92    5.46
  -2  -3   7   71.50    4.69
   2  -3  -7   73.03    4.85
  -2  -3   7   79.93    4.81
   2   3  -7   88.35    5.12
  -2   3   7   73.72    4.39
  -2   3   7   85.30    4.60
  -2  -3   7   72.53    5.14
  -2   3   7   74.83    5.23
   2  -3  -7   87.99    5.39
   2   3  -7   94.47    5.80
  -2   3   6  304.55   12.29
  -2  -3   6  294.01   12.17
  -2  -3   6  310.51   11.75
  -2  -3   6  292.43   11.50
   2  -3  -6  273.69   11.50
   2   3  -6  291.06   11.54
  -2   3   6  296.74   11.17
  -2   3   6  259.60   10.74
  -2   3   6  300.19   10.08
  -2  -3   6  297.49   10.46
  -2  -3   6  286.91   11.94
  -2   3   6  297.86   12.12
   2   3  -6  266.86   11.90
  -2  -3   5  214.34    9.01
  -2   3   5  201.51    8.89
  -2  -3   5  200.41    7.82
   2   3  -5  206.52    7.70
  -2   3   5  195.74    7.64
  -2   3   5  195.46    7.79
  -2   3   5  195.46    8.19
  -2   3   5  189.42    8.44
   2   3  -5  225.92    9.18
  -2   3   5  207.82    8.87
  -2  -3   5  213.89    8.83
   2   3  -5  213.06    8.49
  -2  -3   5  191.52    8.42
  -2  -3   5  200.73    8.58
  -2   3   4 2088.34   66.40
  -2  -3   4 2102.99   66.39
   2   3  -4 2177.72   66.69
   2   3  -4 2221.32   66.03
   2  -3  -4 1981.51   64.98
  -2   3   4 2126.39   65.10
   2  -3  -4 2153.65   66.04
   2   3  -4 2039.94   65.47
  -2   3   4 2049.05   65.55
  -2  -3   4 2066.24   65.61
  -2   3   4 2115.86   65.23
  -2   3   4 2044.52   65.88
  -2   3   3 5460.02  166.40
  -2  -3   3 5106.31  166.35
   2   3  -3 5345.51  166.66
  -2   3   3 5254.05  166.24
  -2  -3   3 5474.49  166.33
   2  -3  -3 5155.49  165.70
  -2  -3   3 5219.66  166.20
  -2   3   3 5416.10  165.75
   2  -3  -3 5399.41  166.07
   2   3  -3 5568.18  166.04
  -2   3   3 5404.46  166.15
  -2  -3   3 5458.19  166.10
  -2   3   3 5471.43  165.33
   2   3  -3 5312.42  165.97
  -2   3   2  272.51    9.79
   2  -3  -2  217.44    8.72
   2   3  -2  282.24    9.69
   2  -3  -2  276.58    9.84
  -2  -3   2  278.03    9.73
   2  -3  -2  306.37    9.65
  -2   3   2  268.83    9.53
  -2  -3   2  266.51    9.55
   2   3  -2  275.19    9.61
   2  -3  -2  269.45    9.63
   2  -3  -2  266.11    9.53
  -2   3   2  251.54    9.38
   2  -3  -2  280.90    9.43
  -2   3   2  280.47    9.56
   2   3  -2  273.86    9.34
  -2  -3   2  247.28    9.36
  -2  -3   2  283.20    9.73
   2  -3  -2  293.48    9.86
   2   3  -1 6039.07  184.54
   2  -3  -1 5892.50  183.41
   2  -3  -1 6041.26  184.37
  -2  -3   1 6074.86  184.17
   2  -3  -1 5748.48  184.15
   2   3  -1 6159.56  184.14
  -2   3   1 5956.93  184.09
   2  -3  -1 5983.83  184.64
   2  -3  -1 6066.68  184.55
  -2   3   1 5874.02  183.97
  -2  -3   1 5748.71  183.97
  -2   3   1 6154.22  184.52
  -2  -3   1 6165.61  184.33
  -2   3   0 2192.45   69.42
   2   3   0 2177.39   69.25
   2  -3   0 2270.02   69.17
   2  -3   0 2194.12   68.74
  -2   3   0 2223.44   68.80
  -2  -3   0 2198.64   68.85
  -2   3   0 2215.84   68.76
  -2  -3   0 2232.19   68.82
   2   3   0 2268.20   68.72
   2  -3   0 2232.63   69.22
   2  -3   0 2121.40   69.36
  -2   3   0 2199.61   68.62
  -2  -3   0 2167.91   68.64
  -2  -3   0 2220.24   68.81
   2  -3   1  219.39    8.08
   2   3   1  230.53    8.04
   2  -3   1  226.50    8.50
  -2   3  -1  225.77    8.57
  -2  -3  -1  222.18    8.46
   2   3   1  227.16    7.98
   2  -3   1  221.21    8.02
  -2   3  -1  239.41    8.13
  -2  -3  -1  238.54    8.17
  -2   3  -1  227.81    8.62
  -2  -3  -1  229.30    7.82
   2   3   2   69.34    3.13
   2  -3   2   64.08    3.11
   2  -3   2   63.57    3.41
  -2   3  -2   72.28    3.28
   2   3   2   60.49    3.07
  -2  -3  -2   74.00    3.31
   2  -3   2   65.73    3.19
   2   3   2   66.29    3.36
  -2  -3  -2   66.94    3.34
  -2   3  -2   70.60    3.50
  -2   3  -2   66.25    3.53
  -2  -3  -2   64.60    2.55
  -2   3  -3   36.37    2.35
  -2  -3  -3   31.23    2.24
  -2   3  -3   32.10    2.38
   2   3   3   33.88    2.18
  -2   3  -3   42.95    2.49
  -2  -3  -3   40.09    2.31
   2   3   3   28.91    2.23
   2  -3   3   32.65    2.13
   2   3   3   33.75    2.19
  -2   3  -3   34.64    2.28
  -2  -3  -3   33.92    2.29
   2  -3   3   32.40    2.37
  -2  -3  -3   31.47    1.52
  -2   3  -3   29.15    2.39
  -2  -3  -4  249.05   10.47
  -2   3  -4  276.39   10.50
  -2  -3  -4  284.43    9.46
  -2   3  -4  287.33   10.55
   2  -3   4  288.94   10.33
   2   3   4  289.92   10.37
  -2   3  -4  263.26   10.01
   2   3   4  270.95    9.98
  -2  -3  -4  270.67    9.99
   2   3   4  252.87   10.27
   2  -3   4  283.49   10.51
  -2   3  -4  252.18   10.52
  -2  -3  -5 1873.78   57.79
  -2  -3  -5 1860.53   60.06
  -2   3  -5 1965.49   60.04
   2  -3   5 1890.47   59.89
   2   3   5 1926.64   59.69
   2   3   5 1798.98   57.52
   2  -3   5 1871.83   59.56
  -2   3  -5 1830.95   58.83
  -2  -3  -5 1815.43   58.75
   2   3   5 1915.30   59.72
   2  -3   5 1946.42   59.65
  -2   3  -5 1958.18   60.24
  -2   3  -6  502.58   17.98
  -2  -3  -6  480.56   18.08
   2   3   6  452.59   15.37
   2  -3   6  472.26   17.46
   2  -3   6  458.22   17.59
   2   3   6  501.70   17.67
  -2   3  -6  468.11   16.16
   2   3   6  525.26   17.70
   2  -3   6  468.71   17.21
  -2   3  -6  527.94   18.37
   2  -3   7   18.27    1.89
  -2   3  -7   17.92    2.50
  -2  -3  -7   16.47    2.52
   2  -3   7   21.77    2.53
   2  -3   7   16.75    2.40
   2   3   7   20.66    2.55
   2   3   7   18.07    2.33
   2  -3   7   13.29    2.54
   2  -3   7   19.45    2.19
  -2   3  -7   19.40    2.69
  -2  -3  -8  500.72   20.74
  -2   3  -8  532.02   20.66
   2  -3   8  492.64   18.45
   2   3   8  538.80   20.05
   2  -3   8  467.61   20.50
   2  -3   8  535.18   20.23
   2  -3   8  550.04   20.33
   2   3   8  554.61   20.43
   2  -3   8  532.72   19.19
  -2  -3  -8  541.92   20.73
  -2   3  -8  531.91   20.83
   2  -3   9  602.12   24.69
   2   3   9  605.62   23.75
   2  -3   9  616.51   24.20
   2   3   9  623.79   24.26
   2  -3   9  622.56   24.05
  -2  -3  -9  596.79   24.74
  -2   3  -9  640.74   24.82
   2  -3   9  637.19   20.66
   2   3   9  652.98   20.57
  -2   3  -9  648.94   24.96
  -2  -3  -9  622.87   24.63
   2  -3  10    2.17    0.69
   2  -3  10    0.32    0.64
  -2   3 -10    0.79    2.48
  -2  -3 -10   -0.38    1.89
   2   3  10    0.43    0.72
   2  -3  10    0.78    0.66
   2  -3  10    1.37    1.47
   2   3  10    1.06    1.56
   2  -3  10   -0.66    1.41
   2  -3  10    0.77    0.58
   2   3  10    0.53    0.77
   2   3  10    0.23    0.73
   2  -3  10    0.07    0.74
   2   3  10    0.38    0.59
   2  -3  10    0.08    0.75
   2   3  10    0.31    0.78
   2  -3  10    0.55    0.66
   2   3  11   90.06    4.01
   2   3  11   94.08    4.06
   2  -3  11   87.23    3.86
   2  -3  11   89.00    3.82
  -2   3 -11   77.22    7.07
  -2  -3 -11   85.33    7.10
   2   3  11   89.47    3.96
   2  -3  11   85.67    3.91
   2  -3  11   89.72    3.93
   2   3  11   91.36    3.82
   2  -3  11   94.84    4.18
   2   3  11   87.53    4.00
   2  -3  11   84.40    3.74
   2   3  11   86.95    4.05
   2  -3  11   88.03    6.63
   2  -3  11   86.28    6.69
   2   3  11   89.09    6.88
   2  -3  11   94.08    3.93
   2  -3  12   89.91    3.87
   2   3  12   88.44    4.03
   2   3  12   86.16    3.99
   2   3  12   87.79    4.03
   2   3  12   95.28    3.84
   2   3  12   88.12    4.07
   2  -3  12   81.88    3.70
   2   3  12   92.76    4.09
   2  -3  12   83.41    3.75
  -2  -3 -12   94.00    7.64
  -2   3 -12   76.87    7.16
   2  -3  12   84.57    3.80
   2   3  12   88.98    6.95
   2  -3  12   77.75    6.33
   2  -3  12   70.18    6.23
   2   3  12   83.12    3.87
   2  -3  12   85.99    3.91
   2  -3  12   88.03    3.96
   2  -3  12   87.42    4.09
   2  -3  13    6.03    1.05
   2  -3  13    7.12    1.09
   2  -3  13    4.51    0.85
   2   3  13    9.21    1.27
   2   3  13    4.64    1.09
   2  -3  13    6.97    1.05
   2   3  13    6.17    1.19
   2  -3  13    5.49    0.98
   2   3  13    5.90    1.21
   2   3  13    6.75    0.92
   2  -3  13    4.07    1.08
   2  -3  13    5.02    0.87
   2   3  13    5.23    1.13
   2   3  13    3.82    0.94
   2  -3  13    5.27    1.06
   2  -3  14   55.80    1.89
   2   3  14   58.12    2.40
   2   3  14   64.43    2.51
   2  -3  14   54.88    2.02
   2   3  14   61.00    2.50
   2   3  14   57.18    2.37
   2  -3  14   58.12    2.24
   2   3  14   62.75    2.04
   2   3  14   59.31    2.30
   2   3  14   64.42    2.57
   2  -3  14   54.06    1.96
   2  -3  14   59.19    2.34
   2   3  14   62.84    2.37
   2   3  15    1.46    0.67
   2  -3  15    1.88    0.76
   2   3  15   -0.12    0.29
   2   3  15    1.96    0.85
   2   3  15    1.63    0.82
   2  -3  15    1.32    0.65
   2   3  15    2.02    0.87
   2   3  16   19.15    1.31
   2   3  16   16.75    1.16
   2  -3  16   17.60    1.18
   2  -3  16   17.10    1.22
   2   3  16   17.69    1.30
   2   3  16   16.99    1.23
   2   3  17   20.61    1.07
   2   3  17   19.90    1.04
   2   3  17   18.61    0.95
   2  -3  17   17.45    0.92
   2  -3  17   19.16    0.95
  -2   4  17  119.84    4.01
  -2   4  17  110.50    3.93
  -2   4  17  105.95    3.79
  -2  -4  17  122.23    4.00
  -2  -4  16   17.14    1.17
  -2   4  16   19.51    1.16
  -2   4  16   17.07    1.25
  -2   4  16   17.84    1.10
  -2   4  16   18.16    1.29
  -2  -4  16   17.47    1.12
  -2   4  16   16.61    1.12
  -2   4  15  119.07    4.59
  -2   4  15  111.30    4.30
  -2   4  15  107.95    4.34
  -2   4  15  107.51    4.25
  -2   4  15  123.93    4.46
  -2  -4  15  115.75    4.47
  -2  -4  15  113.87    4.28
  -2   4  14    1.85    0.72
  -2   4  14    0.49    0.65
  -2  -4  14   -0.11    0.56
  -2  -4  14    0.29    0.76
  -2   4  14    0.48    0.77
  -2   4  14   -0.07    0.71
  -2   4  14    0.82    0.72
  -2  -4  14    1.06    0.88
  -2  -4  14    0.97    0.71
   2   4 -14    0.37    0.64
  -2   4  14    0.07    0.79
  -2  -4  13   66.66    3.08
  -2   4  13   65.99    3.24
  -2   4  13   67.10    3.17
   2   4 -13   70.82    3.19
  -2  -4  13   65.45    3.45
  -2  -4  13   65.24    3.31
  -2   4  13   64.87    3.11
  -2  -4  13   65.29    3.18
  -2   4  13   65.99    3.15
  -2  -4  13   65.87    3.26
  -2   4  13   65.01    3.20
  -2   4  13   68.10    3.31
   2   4 -12  128.36    5.26
  -2  -4  12  133.78    5.71
  -2   4  12  135.28    5.46
  -2  -4  12  131.58    9.12
  -2  -4  12  128.29    8.83
  -2   4  12  134.10    8.93
  -2  -4  12  128.44    5.22
  -2   4  12  130.89    5.38
  -2   4  12  138.45    5.34
  -2  -4  12  134.62    5.46
  -2  -4  12  138.14    5.40
  -2   4  12  134.47    5.29
  -2  -4  12  136.45    5.44
  -2   4  12  131.92    5.29
  -2   4  12  135.00    5.38
  -2   4  12  132.39    5.38
  -2  -4  12  124.54    5.36
   2   4 -12  128.74    9.41
   2  -4 -12  126.74    9.15
  -2   4  11   41.96    2.40
  -2   4  11   42.76    2.34
  -2  -4  11   41.13    2.45
  -2  -4  11   43.79    2.42
  -2   4  11   43.24    2.37
  -2  -4  11   40.58    2.44
   2   4 -11   34.51    2.22
  -2  -4  11   51.15    2.84
  -2   4  11   42.92    2.45
  -2   4  11   43.38    2.40
  -2  -4  11   42.30    2.44
  -2  -4  11   40.28    2.29
  -2   4  11   40.37    2.40
  -2  -4  11   43.70    4.96
  -2  -4  11   41.78    4.60
  -2   4  11   51.80    5.06
   2   4 -11   56.59    5.85
   2  -4 -11   53.17    5.42
  -2   4  11   37.00    2.27
  -2   4  11   42.90    2.43
  -2   4  10   37.41    2.15
  -2   4  10   33.39    2.00
  -2   4  10   37.62    2.08
  -2   4  10   38.48    2.15
  -2  -4  10   37.54    3.73
  -2  -4  10   36.08    2.16
   2  -4 -10   34.91    4.19
   2   4 -10   29.51    4.23
   2   4 -10   32.22    2.03
  -2  -4  10   37.07    2.39
  -2   4  10   35.08    2.15
  -2  -4  10   36.39    2.00
   2  -4 -10   29.07    3.68
   2   4 -10   34.53    3.81
  -2  -4  10   33.63    3.54
  -2  -4  10   34.89    2.02
  -2  -4  10   33.08    2.13
  -2  -4  10   36.06    2.06
  -2   4  10   35.52    2.04
  -2  -4  10   35.60    4.11
  -2   4  10   38.42    4.31
  -2   4  10   34.30    2.09
  -2  -4  10   37.17    2.17
  -2  -4   9   16.37    1.38
  -2  -4   9   14.75    1.46
  -2   4   9   16.93    1.36
  -2  -4   9   13.63    1.28
  -2  -4   9   19.35    2.71
   2  -4  -9   17.43    2.69
   2   4  -9   15.92    2.45
  -2   4   9   14.85    1.26
  -2   4   9   16.17    1.38
  -2   4   9   14.56    1.32
  -2  -4   9   13.35    2.28
  -2   4   9   16.81    2.18
   2  -4  -9   18.13    3.01
   2   4  -9   11.97    2.96
  -2   4   9   17.73    2.88
  -2  -4   9   16.03    2.68
  -2   4   8  598.99   22.46
  -2  -4   8  555.88   22.03
   2   4  -8  596.96   23.00
   2  -4  -8  579.62   22.49
  -2   4   8  588.93   20.90
  -2  -4   8  601.76   21.99
   2  -4  -8  561.12   21.79
  -2  -4   8  597.37   21.75
   2   4  -8  563.14   21.60
  -2   4   7  201.67    9.38
  -2  -4   7  191.38    9.11
   2   4  -7  184.35    9.60
  -2   4   7  181.97    6.89
  -2   4   7  204.97    8.26
  -2  -4   7  182.49    8.88
   2   4  -7  198.44    8.86
  -2  -4   7  191.51    8.86
   2  -4  -7  183.15    8.80
   2   4  -6  278.77    9.80
  -2   4   6  249.84    9.88
  -2   4   6  264.03    9.63
   2   4  -6  252.09   11.47
  -2   4   6  257.58   11.12
  -2  -4   6  241.44   10.91
  -2  -4   6  266.83   11.08
   2  -4  -6  241.71   10.54
   2   4  -6  264.42   10.59
  -2  -4   6  258.04   10.78
  -2  -4   6  258.36   10.89
  -2   4   6  275.64   11.19
  -2   4   5 1261.92   42.01
  -2   4   5 1346.97   41.88
   2   4  -5 1283.52   42.01
   2   4  -5 1356.52   43.75
  -2   4   5 1264.16   42.84
  -2  -4   5 1290.31   42.98
  -2   4   5 1307.30   43.07
  -2  -4   5 1307.26   43.17
  -2  -4   5 1281.21   42.78
  -2   4   5 1319.26   43.04
   2   4  -5 1382.54   42.59
   2  -4  -5 1317.46   42.61
   2  -4  -4  167.46    6.87
  -2  -4   4  167.89    7.21
   2  -4  -4  155.53    6.33
   2   4  -4  170.63    6.80
   2   4  -4  172.53    7.82
  -2   4   4  164.24    7.17
  -2  -4   4  166.32    7.16
  -2   4   4  162.63    7.12
  -2  -4   4  157.41    6.94
  -2   4   4  169.68    7.16
  -2   4   4  171.54    6.91
   2   4  -4  160.98    6.73
  -2   4   4  170.88    6.37
   2   4  -3  219.98    8.47
   2  -4  -3  206.19    8.41
  -2  -4   3  209.82    8.37
  -2   4   3  222.21    8.46
  -2  -4   3  212.17    8.88
   2  -4  -3  202.94    8.20
   2  -4  -3  221.72    8.20
  -2  -4   3  215.02    8.31
  -2   4   3  212.80    8.18
  -2  -4   3  216.86    8.66
   2   4  -3  239.58    8.22
  -2   4   3  220.86    8.42
  -2   4   3  213.97    8.55
   2   4  -3  202.62    8.40
  -2   4   3  208.62    8.52
   2   4  -2   11.70    1.17
  -2  -4   2   14.75    1.32
  -2   4   2   13.86    1.26
   2  -4  -2   13.67    1.29
   2  -4  -2   15.91    1.63
   2  -4  -2   12.74    1.42
  -2  -4   2    9.15    1.04
   2  -4  -2   17.47    1.33
  -2  -4   2   14.51    1.53
  -2   4   2   10.89    1.11
  -2   4   2   12.13    1.37
  -2   4   2   15.03    1.61
   2  -4  -2    6.85    0.84
   2   4  -2   12.42    1.37
   2  -4  -2   18.12    1.50
   2  -4  -1  806.40   25.70
  -2   4   1  821.63   25.67
  -2  -4   1  772.13   25.65
   2   4  -1  865.32   25.71
   2  -4  -1  825.24   26.21
   2  -4  -1  800.35   26.57
  -2   4   1  773.19   25.53
  -2  -4   1  759.87   25.51
  -2   4   1  806.50   26.41
   2   4  -1  815.47   26.45
   2  -4  -1  798.09   25.36
   2  -4   0  152.16    6.08
  -2   4   0  144.80    5.51
   2   4   0  155.18    5.42
  -2  -4   0  140.36    5.48
   2  -4   0  143.94    5.41
  -2   4   0  152.86    5.48
  -2  -4   0  147.24    5.55
   2  -4   0  144.15    6.10
  -2  -4   0  148.83    6.07
   2  -4   0  145.31    6.36
  -2   4   0  150.40    5.36
  -2  -4   0  148.90    5.38
  -2   4   0  150.71    6.40
   2   4   0  151.66    6.25
  -2  -4  -1 5620.86  181.02
   2  -4   1 6099.44  182.56
  -2   4  -1 6166.03  181.79
   2   4   1 5887.77  181.68
  -2  -4  -1 6033.74  181.82
   2  -4   1 5820.31  181.74
   2  -4   1 5804.46  182.60
  -2  -4  -1 6006.90  182.16
   2  -4   1 6162.62  182.93
  -2   4  -1 6078.15  182.83
  -2   4  -1 6046.41  182.83
   2  -4   2   35.74    2.10
   2   4   2   31.33    1.94
   2  -4   2   29.52    2.35
  -2   4  -2   35.47    2.07
  -2  -4  -2   41.75    2.26
  -2  -4  -2   31.28    1.96
  -2   4  -2   37.91    2.66
   2   4   2   30.88    1.60
  -2   4  -2   35.24    2.50
   2   4   2   40.48    2.53
  -2  -4  -3    9.15    0.87
   2  -4   3   11.64    1.65
  -2  -4  -3    8.42    1.17
  -2   4  -3    9.31    1.44
  -2  -4  -3    8.71    0.77
   2   4   3    8.47    1.22
  -2   4  -3    6.54    1.22
   2  -4   3    8.97    1.38
   2   4   3   11.67    1.22
   2  -4   3   10.45    1.18
   2  -4   4  694.37   24.77
   2   4   4  735.52   24.84
   2  -4   4  768.02   25.63
   2  -4   4  769.01   25.65
  -2   4  -4  761.95   25.15
  -2  -4  -4  731.48   25.27
  -2   4  -4  772.00   25.87
   2   4   4  752.72   24.92
  -2   4  -4  727.45   24.99
   2   4   4  785.01   25.48
   2  -4   5  673.07   23.07
   2   4   5  682.59   23.11
   2  -4   5  685.86   23.62
  -2  -4  -5  653.66   21.59
  -2   4  -5  697.41   23.46
  -2  -4  -5  663.96   23.58
  -2   4  -5  693.50   24.13
  -2   4  -5  656.03   22.69
   2   4   5  654.55   22.59
   2   4   5  722.27   23.50
   2   4   6  338.62   12.65
   2  -4   6  311.25   12.43
   2  -4   6  329.56   12.87
  -2  -4  -6  318.74   13.02
  -2   4  -6  315.88   12.76
  -2   4  -6  305.13   13.21
  -2   4  -6  305.22   11.59
   2   4   6  304.82   12.52
   2  -4   7   35.70    3.25
   2   4   7   30.32    3.07
   2  -4   7   35.82    3.42
   2  -4   7   37.42    3.40
  -2  -4  -7   37.94    3.70
  -2   4  -7   42.66    3.69
   2  -4   7   30.21    2.72
  -2   4  -7   43.56    4.05
   2   4   7   47.14    3.67
   2   4   8  168.98    8.55
   2  -4   8  160.20    8.67
   2  -4   8  157.67    8.31
  -2   4  -8  154.72    8.50
   2  -4   8  152.88    7.40
   2  -4   8  167.82    8.26
   2  -4   8  146.81    9.03
   2   4   8  146.87    8.16
  -2  -4  -8  174.55    9.29
  -2   4  -8  170.60    9.33
   2  -4   9  204.14   11.79
   2   4   9  244.13   11.38
   2  -4   9  240.31   10.77
   2  -4   9  226.19    8.40
  -2  -4  -9  213.15   11.70
  -2   4  -9  222.94   11.55
   2   4   9  240.93    8.23
   2  -4   9  226.83    8.17
   2  -4   9  235.08    8.25
   2  -4   9  236.43    8.30
   2   4   9  236.59    8.26
   2   4   9  236.24    8.23
   2  -4   9  234.54   11.39
   2  -4   9  238.66   11.64
   2   4   9  241.35   11.51
  -2  -4  -9  241.57   12.24
  -2   4  -9  220.55   12.01
   2   4  10   62.47    3.02
   2   4  10   60.59    2.99
   2   4  10   61.90    3.13
   2  -4  10   61.49    3.00
   2   4  10   64.02    3.10
   2  -4  10   63.39    2.96
   2  -4  10   59.77    2.82
  -2  -4 -10   67.65    6.14
  -2   4 -10   65.01    6.18
   2   4  10   62.77    2.97
   2  -4  10   60.04    2.92
   2  -4  10   60.79    3.01
   2   4  10   65.02    3.09
   2  -4  10   57.99    2.81
   2  -4  10   69.47    3.24
   2   4  10   62.31    2.79
   2   4  10   60.49    5.30
   2  -4  10   63.85    5.43
   2  -4  10   64.03    5.43
   2   4  10   64.50    3.14
   2  -4  11    0.31    0.74
   2  -4  11    0.50    0.62
  -2  -4 -11    1.33    2.24
  -2   4 -11    2.74    2.62
   2  -4  11    1.45    1.56
   2   4  11    1.87    1.61
   2  -4  11    1.11    1.50
   2   4  11    0.52    0.96
   2  -4  11    0.66    0.70
   2   4  11    2.04    0.91
   2   4  11    0.55    0.57
   2  -4  11   -0.09    0.83
   2   4  11    0.34    0.85
   2   4  11    0.34    0.81
   2  -4  11    1.06    0.81
   2  -4  11    2.77    0.86
   2   4  11    2.77    0.83
   2  -4  12   47.22    2.40
  -2   4 -12   37.41    5.10
   2  -4  12   45.20    4.50
  -2  -4 -12   40.93    5.24
   2   4  12   52.17    2.68
   2  -4  12   47.63    2.63
   2  -4  12   50.45    2.67
   2   4  12   53.55    2.87
   2   4  12   50.72    2.46
   2   4  12   53.86    2.88
   2   4  12   53.41    2.86
   2  -4  12   49.92    2.61
   2  -4  12   49.94    5.03
   2   4  12   37.88    4.48
   2  -4  12   50.73    5.02
   2  -4  12   49.58    2.86
   2  -4  12   49.62    2.52
   2  -4  13   78.51    3.51
   2   4  13   81.64    3.77
   2   4  13   84.06    3.79
   2  -4  13   73.18    3.45
   2   4  13   79.18    3.29
   2   4  13   73.80    3.48
   2   4  13   75.55    3.69
   2  -4  13   80.91    3.79
   2   4  13   79.01    3.57
   2  -4  13   78.52    3.58
   2  -4  13   76.56    3.36
   2  -4  14   13.78    1.11
   2   4  14   13.69    1.34
   2   4  14   14.71    1.40
   2   4  14   11.44    1.15
   2  -4  14   12.71    1.15
   2   4  14   12.50    1.32
   2  -4  14   12.75    1.33
   2  -4  14   13.91    1.23
   2   4  14   14.59    1.25
   2   4  14   11.43    1.32
   2  -4  15   36.70    1.92
   2   4  15   37.98    2.09
   2   4  15   36.94    1.92
   2   4  15   35.71    2.05
   2  -4  15   37.25    2.11
   2   4  15   39.84    2.13
   2   4  15   35.64    2.07
   2   4  16   16.60    1.17
   2  -4  16   18.06    1.21
   2  -4  16   14.84    0.96
   2   4  16   15.09    1.17
   2  -4  16   18.24    1.16
   2  -4  16   15.49    1.00
   2   4  16   15.50    1.02
   2   4  16   16.46    1.18
   2   4  17   59.30    2.24
   2  -4  17   61.47    2.21
   2  -4  17   59.06    2.17
   2   4  17   58.09    2.22
  -2  -5  17    0.42    0.31
  -2   5  17    0.44    0.36
  -2   5  16  122.89    4.44
  -2  -5  16  134.61    4.73
  -2   5  16  136.72    4.66
  -2  -5  16  125.37    4.39
  -2  -5  16  117.72    4.31
  -2   5  16  131.81    4.42
  -2  -5  15   33.03    1.78
  -2   5  15   34.95    1.76
  -2  -5  15   34.08    1.78
  -2   5  15   31.77    1.73
  -2   5  15   31.00    1.81
  -2  -5  15   36.96    1.97
  -2   5  15   32.65    1.73
  -2  -5  15   34.89    2.04
  -2   5  15   35.63    1.95
  -2   5  15   34.88    1.96
  -2  -5  14   34.30    2.17
  -2  -5  14   31.73    1.93
  -2   5  14   32.02    1.93
  -2  -5  14   29.07    1.76
  -2   5  14   29.83    1.81
  -2   5  14   32.03    1.85
  -2  -5  14   30.29    1.86
  -2  -5  14   34.13    2.02
  -2   5  14   34.10    2.01
  -2   5  14   30.90    1.87
  -2  -5  13    6.42    1.27
  -2  -5  13    6.79    1.09
  -2   5  13    6.92    1.10
  -2   5  13    7.47    1.07
  -2   5  13    6.84    1.10
  -2   5  13    6.61    0.94
  -2  -5  13    6.05    0.96
  -2   5  13    6.52    1.01
  -2  -5  13    6.56    1.04
  -2   5  13    6.66    1.14
  -2  -5  13    8.50    1.16
  -2   5  13    8.57    1.11
   2   5 -13    8.28    1.05
  -2  -5  12  165.60    6.30
  -2   5  12  158.94    6.27
  -2   5  12  157.66    6.15
   2   5 -12  159.27    6.16
  -2  -5  12  160.96    6.56
  -2   5  12  161.23    6.04
  -2  -5  12  165.59    6.34
  -2  -5  12  151.09    9.95
  -2  -5  12  134.30    9.13
  -2   5  12  167.80    9.89
  -2  -5  12  160.34    6.14
  -2   5  12  156.58    6.25
  -2   5  12  164.30    6.18
  -2   5  12  170.14    6.21
  -2  -5  12  141.80    6.06
   2  -5 -12  169.75   10.59
  -2   5  12  165.52    6.24
  -2   5  11    1.37    0.82
  -2  -5  11    2.94    0.90
  -2   5  11    1.00    0.87
   2   5 -11    1.38    0.83
  -2  -5  11    1.11    1.01
  -2  -5  11    1.98    0.93
  -2   5  11    1.01    0.82
  -2   5  11    1.04    0.79
  -2  -5  11    4.99    0.94
  -2   5  11    1.31    0.66
  -2  -5  11    1.51    0.81
  -2   5  11    2.69    0.80
  -2  -5  11    2.06    0.76
  -2  -5  11    1.31    1.59
  -2  -5  11    1.11    1.46
  -2   5  11    1.52    1.54
  -2   5  11    1.47    0.88
  -2   5  11    1.78    0.81
   2   5 -11    3.26    2.50
   2  -5 -11    1.29    2.18
  -2   5  10   10.97    1.16
  -2  -5  10    9.14    1.10
  -2   5  10   11.09    1.17
  -2   5  10   12.38    1.24
  -2  -5  10    9.99    1.16
  -2   5  10    7.94    1.09
   2   5 -10    9.93    1.17
  -2  -5  10    9.64    2.23
  -2  -5  10   10.03    1.34
   2   5 -10   12.12    3.24
   2  -5 -10    8.67    2.64
  -2   5  10   11.61    1.24
  -2  -5  10    9.36    1.07
  -2   5  10   10.20    1.09
  -2  -5  10    9.28    1.22
  -2   5  10    8.57    1.18
  -2  -5  10   11.39    2.31
  -2   5  10    7.80    2.21
  -2  -5  10    9.12    1.08
   2   5  -9    5.06    1.55
   2  -5  -9    2.87    1.40
  -2  -5   9    2.88    0.96
  -2   5   9    3.67    0.93
  -2   5   9    3.31    0.81
  -2   5   9    5.35    0.85
  -2   5   9    4.25    0.87
   2   5  -9    3.19    0.76
  -2  -5   9    2.26    0.87
  -2   5   9    2.15    0.80
  -2  -5   9    2.76    1.56
   2   5  -9    3.13    2.24
   2  -5  -9    4.59    2.09
  -2  -5   9    2.83    0.71
  -2  -5   9    3.57    0.79
  -2   5   9    4.59    0.83
  -2   5   9    2.51    0.80
  -2  -5   9    3.19    1.47
  -2  -5   9    2.84    0.80
  -2   5   9    3.50    1.65
  -2  -5   9    5.86    1.71
  -2   5   9    3.15    0.70
  -2   5   8  233.85   10.78
  -2  -5   8  214.81   10.37
  -2  -5   8  238.01   10.91
  -2   5   8  207.27    9.31
   2   5  -8  201.28   11.14
   2  -5  -8  214.13   10.17
   2   5  -8  209.46    9.85
  -2  -5   8  221.79   10.36
  -2  -5   7   52.80    4.10
  -2   5   7   57.34    4.31
  -2  -5   7   48.09    4.19
  -2   5   7   50.39    2.98
  -2   5   7   54.34    3.55
   2   5  -7   53.79    4.89
   2   5  -7   57.63    3.96
   2  -5  -7   59.16    4.13
  -2  -5   7   53.58    4.17
  -2  -5   6 1099.01   38.99
  -2   5   6 1214.52   39.43
  -2  -5   6 1219.97   39.98
   2   5  -6 1161.23   38.24
  -2   5   6 1161.30   38.19
  -2   5   6 1152.54   38.16
   2   5  -6 1190.23   40.52
  -2   5   6 1199.29   39.54
   2  -5  -6 1137.64   38.86
   2   5  -6 1202.23   38.71
  -2  -5   6 1188.69   39.48
   2   5  -5   39.11    2.64
   2  -5  -5   35.32    2.67
  -2  -5   5   32.92    3.09
  -2   5   5   28.56    2.61
  -2  -5   5   30.76    2.69
  -2   5   5   31.81    2.53
   2   5  -5   30.10    2.45
  -2   5   5   30.45    2.82
  -2  -5   5   29.98    2.53
  -2   5   5   35.48    2.80
  -2   5   4  986.20   34.03
   2   5  -4 1034.85   34.00
   2   5  -4 1037.93   33.98
   2  -5  -4  954.47   33.85
  -2  -5   4 1023.73   33.72
  -2   5   4 1091.49   34.02
  -2  -5   4  999.14   33.84
  -2   5   4 1070.29   34.00
  -2   5   4 1022.43   34.31
   2  -5  -4 1001.46   33.51
   2   5  -4 1096.35   33.55
  -2  -5   4 1069.70   34.51
   2  -5  -3  239.56    9.87
  -2   5   3  265.74   10.79
   2   5  -3  288.88   10.78
   2   5  -3  293.98   10.30
   2  -5  -3  252.99   10.14
  -2  -5   3  267.32   10.00
  -2   5   3  304.83   10.32
  -2  -5   3  298.60   11.36
   2  -5  -3  289.39   10.75
  -2   5   3  278.39   10.21
  -2  -5   3  268.21   10.15
  -2   5   3  289.04   10.81
   2  -5  -3  279.20   10.00
   2   5  -3  308.95   10.01
  -2  -5   3  262.61   10.00
  -2   5   3  284.67   10.22
  -2  -5   3  288.65   10.96
  -2  -5   2  198.11    7.74
  -2   5   2  215.17    7.91
  -2  -5   2  248.90    9.31
   2  -5  -2  248.79    9.14
   2  -5  -2  214.58    7.94
  -2   5   2  222.34    7.94
  -2  -5   2  217.44    7.92
   2   5  -2  235.32    7.98
  -2   5   2  221.25    8.96
   2   5  -2  238.56    8.96
   2  -5  -2  186.70    7.72
   2  -5  -2  222.05    8.44
  -2   5   2  231.19    8.76
  -2   5   1  226.59    7.96
  -2   5   1  239.09    9.18
  -2  -5   1  220.27    7.88
  -2  -5   1  224.19    9.19
   2  -5  -1  243.15    9.41
  -2  -5   1  220.09    7.96
  -2   5   1  230.91    7.99
   2  -5  -1  238.64    7.97
   2   5  -1  246.75    7.96
   2  -5  -1  232.59    8.90
   2  -5  -1  220.62    8.15
   2   5  -1  235.49    9.25
   2  -5   0 5516.60  161.52
  -2  -5   0 5045.25  160.53
  -2   5   0 5317.53  160.11
  -2  -5   0 4807.11  160.05
  -2   5   0 5411.39  161.84
  -2  -5   0 5173.93  161.49
   2  -5   0 5464.34  162.01
  -2   5   0 5362.01  160.19
   2  -5   0 5135.83  160.13
  -2  -5   0 4976.52  160.17
   2   5   0 5363.29  160.09
   2  -5   0 5205.00  161.51
  -2   5   0 5440.57  162.02
   2   5   0 5299.88  161.75
   2  -5   1  383.60   13.33
  -2  -5  -1  349.32   11.64
  -2   5  -1  373.23   11.96
  -2  -5  -1  377.65   13.01
   2  -5   1  366.80   13.73
  -2  -5  -1  343.97   12.13
  -2   5  -1  373.40   12.11
  -2   5  -1  357.82   12.13
  -2  -5  -1  365.23   12.13
   2  -5   1  359.79   13.34
  -2   5  -1  365.91   13.52
   2  -5   2  944.06   31.56
   2  -5   2  937.02   30.57
   2   5   2  948.80   30.40
  -2   5  -2  930.12   30.35
  -2  -5  -2  898.97   30.46
  -2  -5  -2  938.91   30.78
   2  -5   2  961.96   31.88
  -2  -5  -2  974.75   30.56
  -2   5  -2 1038.11   30.58
   2   5   2  933.11   30.14
  -2   5  -2  923.08   31.62
   2   5   2  988.70   31.59
   2  -5   3  142.03    6.36
   2   5   3  131.39    5.33
   2  -5   3  137.41    5.48
  -2  -5  -3  113.47    5.38
  -2   5  -3  124.24    5.35
  -2  -5  -3  130.86    5.16
  -2   5  -3  131.42    5.47
  -2  -5  -3  132.54    5.56
  -2  -5  -3  120.61    5.00
   2   5   3  122.08    5.91
  -2   5  -3  119.84    6.00
   2   5   3  126.58    4.92
  -2   5  -4  124.26    5.95
   2   5   4  121.31    5.85
  -2  -5  -4  118.89    5.76
  -2   5  -4  129.59    5.72
   2   5   4  124.11    5.55
   2  -5   4  128.05    6.39
   2  -5   4  119.26    5.48
   2  -5   4  129.28    6.50
   2   5   5  124.22    5.80
  -2   5  -5  109.56    5.67
   2  -5   5  121.62    5.72
   2  -5   5  121.64    6.52
   2   5   5  130.01    5.81
  -2  -5  -5  115.05    6.03
  -2  -5  -5  115.86    4.85
  -2   5  -5  115.17    5.79
   2  -5   5  115.79    6.40
  -2  -5  -6  414.38   16.52
  -2   5  -6  446.99   16.39
  -2   5  -6  416.31   15.58
   2   5   6  447.00   16.56
   2  -5   6  411.65   15.88
   2   5   6  426.64   16.01
  -2   5  -6  446.73   17.49
   2  -5   6  438.34   16.87
  -2   5  -7  149.76    7.82
  -2  -5  -7  153.65    8.20
   2  -5   7  153.57    7.52
   2   5   7  153.78    7.97
   2  -5   7  156.19    7.74
   2   5   7  166.11    7.87
  -2   5  -7  134.54    8.43
   2  -5   7  170.70    8.49
  -2   5  -8  604.22   21.79
   2  -5   8  514.58   20.45
  -2  -5  -8  535.88   21.84
   2  -5   8  476.35   22.41
   2   5   8  590.84   21.69
   2  -5   8  602.01   22.02
   2  -5   8  574.68   22.21
   2   5   8  605.48   21.59
   2  -5   8  550.96   21.20
  -2   5  -8  586.65   22.99
   2   5   9   95.52    4.03
   2   5   9  103.15    4.10
   2  -5   9  103.99    6.64
   2  -5   9  101.19    4.08
   2  -5   9   78.36    6.92
   2   5   9   82.06    6.26
   2  -5   9   92.58    3.96
   2  -5   9   92.61    4.11
   2   5   9   98.78    4.12
   2  -5   9  100.02    4.11
  -2   5  -9   84.87    6.22
  -2  -5  -9   79.84    6.52
   2   5   9   95.38    4.11
   2  -5   9   95.67    3.97
   2   5   9   99.50    4.15
   2  -5   9   96.33    3.93
   2   5   9  100.42    3.94
   2   5   9  100.28    6.55
   2  -5   9   93.23    6.76
   2  -5   9   93.58    6.28
  -2   5  -9   84.25    7.03
  -2  -5  -9   90.26    7.16
   2  -5   9   93.60    3.89
   2   5  10   25.85    1.81
   2   5  10   27.93    1.90
  -2   5 -10   28.55    4.46
  -2  -5 -10   26.81    4.01
   2  -5  10   25.38    1.70
   2  -5  10   25.30    1.92
   2   5  10   27.10    1.87
   2   5  10   35.18    3.86
   2  -5  10   30.53    3.86
   2  -5  10   26.74    3.41
   2   5  10   27.90    1.89
   2  -5  10   31.67    1.92
   2  -5  10   25.07    1.83
   2  -5  10   26.78    1.65
   2   5  10   27.30    1.73
   2  -5  10   25.67    1.73
   2   5  11   30.33    2.20
   2   5  11   31.85    2.10
   2  -5  11   30.99    2.05
   2  -5  11   32.21    2.09
  -2   5 -11   23.79    4.23
  -2  -5 -11   27.16    4.41
   2  -5  11   34.44    2.21
   2   5  11   30.97    2.09
   2  -5  11   33.82    1.98
   2   5  11   32.74    3.80
   2  -5  11   35.01    4.16
   2  -5  11   29.29    3.68
   2  -5  11   34.30    4.11
   2   5  11   33.01    2.15
   2  -5  11   31.49    1.85
   2   5  11   32.38    1.98
   2  -5  11   31.12    1.96
   2   5  12   11.25    1.46
   2   5  12   13.70    1.49
   2   5  12   10.50    1.39
   2   5  12   10.67    1.14
   2  -5  12   10.90    1.13
   2  -5  12   12.39    1.17
   2  -5  12   12.77    2.68
   2  -5  12   13.50    2.68
   2   5  12   13.55    2.65
   2  -5  12   12.17    2.42
   2  -5  12   11.11    1.33
   2  -5  12   12.46    1.25
   2   5  12   11.75    1.25
  -2  -5 -12   13.28    3.42
   2   5  12   11.34    1.38
   2  -5  12    8.50    1.19
   2  -5  12   12.24    1.35
   2   5  12   10.42    1.34
   2  -5  13   13.63    1.29
   2   5  13   13.43    1.28
   2  -5  13   12.23    1.10
   2   5  13   14.17    1.50
   2   5  13   13.56    1.43
   2   5  13   11.71    1.20
   2  -5  13   11.20    1.16
   2  -5  13   14.62    1.48
   2  -5  13   13.07    1.34
   2   5  13   14.81    1.57
   2   5  13   12.47    1.42
   2   5  13   13.07    1.52
   2   5  14  197.31    6.86
   2  -5  14  181.94    6.77
   2  -5  14  190.34    7.13
   2  -5  14  183.46    6.83
   2   5  14  195.66    7.10
   2   5  14  195.51    7.13
   2   5  14  200.08    7.13
   2   5  15    6.14    0.76
   2  -5  15    5.21    0.71
   2  -5  15    6.19    0.94
   2  -5  15    5.68    0.71
   2  -5  15    4.64    0.79
   2   5  15    5.58    0.92
   2   5  15    5.15    0.95
   2  -5  16   28.96    1.48
   2   5  16   28.33    1.47
   2  -5  16   32.79    1.48
   2  -5  16   28.16    1.30
  -2  -6  16   23.53    1.25
  -2   6  16   25.07    1.23
  -2   6  16   22.16    1.08
  -2  -6  15   16.21    1.11
  -2   6  15   18.38    1.24
  -2   6  15   17.64    1.18
  -2   6  15   15.62    1.08
  -2  -6  15   18.04    1.22
  -2  -6  15   14.04    0.86
  -2   6  15   18.33    1.10
  -2  -6  15   16.12    0.95
  -2  -6  15   17.91    1.29
  -2  -6  14   19.23    1.62
  -2  -6  14   19.00    1.50
  -2  -6  14   19.47    1.37
  -2  -6  14   20.35    1.35
  -2   6  14   19.73    1.30
  -2   6  14   18.74    1.49
  -2  -6  14   20.55    1.51
  -2   6  14   20.88    1.44
  -2   6  14   19.51    1.43
  -2   6  14   21.78    1.56
  -2  -6  13  107.09    4.47
  -2  -6  13  106.16    4.34
  -2  -6  13  104.19    4.62
  -2  -6  13  109.03    4.51
  -2   6  13  102.18    4.06
  -2  -6  13   98.88    4.18
  -2   6  13  113.11    4.24
  -2   6  13  100.22    4.29
  -2   6  13  104.06    4.43
  -2   6  13  110.34    4.53
  -2   6  13   99.07    4.34
  -2   6  13  110.54    4.37
  -2   6  12    8.88    1.20
   2   6 -12   11.18    1.27
  -2  -6  12   11.40    1.30
  -2  -6  12    9.48    1.42
  -2  -6  12   10.13    1.28
  -2   6  12    9.71    1.30
  -2   6  12    8.75    1.23
   2  -6 -12   11.22    3.07
  -2   6  12   10.91    1.24
  -2   6  12    9.93    1.33
  -2   6  12   12.44    1.19
  -2  -6  12    9.92    1.13
  -2  -6  12   11.89    2.84
  -2   6  12    9.61    1.03
  -2  -6  12    9.27    1.30
  -2   6  11   28.85    1.97
  -2   6  11   25.97    1.92
  -2   6  11   29.74    2.03
  -2   6  11   27.89    1.94
  -2  -6  11   32.55    2.24
   2   6 -11   30.31    1.95
  -2   6  11   32.79    3.76
  -2  -6  11   28.26    1.95
   2  -6 -11   30.32    4.43
  -2  -6  11   28.71    2.06
  -2   6  11   27.95    1.74
  -2   6  11   25.10    1.72
  -2  -6  11   26.45    1.78
  -2  -6  11   26.11    1.89
  -2   6  11   29.69    1.93
  -2   6  11   29.39    1.93
  -2   6  10   92.30    3.77
  -2  -6  10   85.92    3.73
  -2   6  10   89.26    3.94
  -2   6  10   92.34    4.01
  -2   6  10   90.62    3.97
  -2  -6  10   95.98    4.26
  -2  -6  10   87.95    3.88
  -2   6  10   85.90    3.88
   2   6 -10   91.27    3.92
  -2  -6  10   80.94    3.80
   2  -6 -10   94.51    7.38
  -2   6  10   89.39    3.88
  -2  -6  10   89.78    7.23
  -2  -6  10   74.44    5.87
  -2   6  10   94.05    6.61
  -2  -6  10   90.01    6.70
  -2   6  10   84.82    3.83
  -2   6  10   86.35    3.66
  -2  -6   9   21.85    3.27
  -2  -6   9   18.62    1.49
  -2   6   9   20.90    1.69
  -2   6   9   23.58    1.66
  -2   6   9   21.33    1.61
  -2   6   9   21.50    1.57
  -2   6   9   19.06    1.53
   2   6  -9   22.47    1.62
  -2  -6   9   24.27    1.81
  -2  -6   9   20.87    1.56
   2   6  -9   23.85    2.79
  -2   6   9   25.27    1.54
   2  -6  -9   23.14    3.56
  -2  -6   9   17.43    2.67
  -2  -6   9   19.16    3.40
  -2   6   9   21.14    2.93
  -2   6   9   23.64    1.60
  -2   6   9   20.70    1.43
  -2  -6   9   20.31    1.43
  -2  -6   8   24.48    1.76
  -2   6   8   24.67    1.63
  -2  -6   8   23.01    1.65
  -2  -6   8   21.67    3.12
  -2   6   8   21.37    1.61
   2   6  -8   25.89    2.74
  -2  -6   8   25.09    3.12
   2  -6  -8   20.73    2.61
   2   6  -8   24.80    1.65
  -2  -6   8   22.97    2.82
  -2   6   8   23.06    2.86
  -2   6   8   27.31    1.69
   2  -6  -7   33.87    2.97
   2   6  -7   27.72    2.60
  -2  -6   7   28.70    3.21
  -2  -6   7   23.54    2.59
  -2   6   7   24.70    2.84
  -2  -6   7   25.00    3.23
  -2   6   6   55.73    3.70
   2   6  -6   60.92    3.85
   2   6  -6   59.12    4.05
   2  -6  -6   46.18    3.79
   2  -6  -6   49.54    3.61
   2   6  -6   57.42    3.68
  -2  -6   6   65.48    4.82
  -2  -6   6   59.05    3.89
  -2   6   6   58.91    4.02
  -2   6   6   71.30    4.67
   2   6  -5 1859.47   60.03
   2  -6  -5 1713.38   59.90
   2   6  -5 1863.06   60.19
  -2   6   5 1786.80   60.11
  -2  -6   5 1920.55   60.97
   2   6  -5 2004.60   59.53
   2  -6  -5 1874.64   59.60
  -2   6   5 1909.60   60.78
  -2  -6   5 1809.88   59.62
  -2   6   5 1924.17   59.97
  -2  -6   4    0.99    1.03
  -2   6   4    4.83    1.27
   2   6  -4    1.53    0.90
  -2   6   4    0.84    0.70
  -2  -6   4    0.68    0.69
  -2   6   4    0.53    1.11
   2  -6  -4    4.37    0.88
   2  -6  -4    1.82    0.81
   2   6  -4    1.28    0.81
   2   6  -3  443.95   16.62
  -2   6   3  462.74   16.84
   2  -6  -3  446.14   15.47
   2   6  -3  507.97   15.61
  -2   6   3  460.80   15.43
  -2  -6   3  438.67   15.42
  -2  -6   3  404.60   15.17
  -2   6   3  459.15   15.44
  -2   6   3  469.96   16.61
  -2  -6   3  476.91   16.94
  -2   6   3  452.11   15.46
  -2  -6   3  474.44   17.36
   2  -6  -3  454.40   16.58
   2   6  -2  103.26    5.39
  -2   6   2   99.98    5.44
   2  -6  -2  106.33    4.04
   2   6  -2  113.56    4.08
  -2  -6   2  101.93    4.07
  -2   6   2  103.49    4.04
  -2  -6   2   83.00    3.82
  -2   6   2  103.85    4.08
  -2   6   2  105.91    5.23
   2  -6  -2   98.74    4.92
  -2   6   2  101.99    4.05
   2  -6  -2  107.49    5.55
  -2  -6   2  108.05    5.70
   2   6  -1  679.03   22.45
   2  -6  -1  673.68   21.22
   2   6  -1  646.20   19.99
   2  -6  -1  617.38   20.04
  -2   6   1  616.41   20.02
  -2  -6   1  676.79   22.48
   2  -6  -1  709.70   22.74
   2  -6  -1  673.64   21.92
  -2  -6   1  638.49   21.51
  -2   6   1  665.77   20.16
  -2  -6   1  589.24   19.96
  -2   6   1  663.06   20.12
  -2  -6   0   64.30    2.41
  -2  -6   0   66.41    2.40
  -2   6   0   69.58    2.39
  -2   6   0   69.06    2.40
  -2  -6   0   80.67    4.32
   2  -6   0   83.72    4.69
  -2   6   0   64.79    2.37
   2  -6   0   84.71    4.31
   2   6   0   85.20    4.53
  -2   6   0   79.04    4.59
  -2  -6   0   80.07    3.50
   2  -6   0   83.38    4.22
  -2   6  -1 2614.37   79.35
  -2   6  -1 2609.30   79.31
  -2  -6  -1 2357.16   79.37
  -2  -6  -1 2540.83   79.49
  -2  -6  -1 2632.31   81.29
   2  -6   1 2765.93   82.25
  -2   6  -1 2648.65   79.44
   2  -6   1 2557.78   81.60
  -2   6  -1 2584.25   81.89
   2  -6   1 2717.19   81.61
  -2   6  -2 2068.87   66.09
  -2  -6  -2 2000.55   66.25
   2  -6   2 2292.26   68.76
  -2  -6  -2 2174.92   67.36
  -2   6  -2 2176.69   66.29
   2   6   2 2175.43   66.52
  -2   6  -2 2072.06   68.11
   2   6   2 2196.95   68.25
   2  -6   2 2213.32   68.13
   2  -6   2 2056.45   68.11
  -2   6  -3   13.78    1.31
  -2  -6  -3   12.56    1.39
  -2  -6  -3   12.37    1.42
  -2   6  -3   20.46    1.58
   2  -6   3   16.16    2.07
   2  -6   3   12.27    1.38
   2   6   3   13.65    1.32
   2   6   3   21.77    2.28
  -2   6  -3   12.85    1.86
   2   6   3   16.27    1.37
  -2  -6  -4   32.00    2.44
  -2   6  -4   28.67    2.20
   2  -6   4   41.13    3.63
  -2   6  -4   31.19    2.81
   2   6   4   32.10    2.83
   2  -6   4   34.34    3.15
   2   6   4   33.58    2.33
   2  -6   4   34.42    2.43
  -2  -6  -5  766.25   26.97
  -2   6  -5  815.63   26.80
   2  -6   5  823.82   28.44
  -2   6  -5  752.04   27.14
   2   6   5  798.80   27.37
   2  -6   5  803.76   28.15
   2  -6   5  766.46   26.54
   2   6   5  804.99   26.58
  -2  -6  -6  128.10    6.79
  -2   6  -6  126.25    6.48
   2  -6   6  138.48    7.67
   2   6   6  130.70    6.50
  -2   6  -6  128.01    6.53
   2   6   6  134.74    6.50
   2  -6   6  139.53    7.67
   2  -6   6  137.34    6.52
   2  -6   7   22.19    2.50
   2   6   7   22.11    2.46
   2  -6   7   23.01    3.03
   2  -6   7   20.89    2.52
  -2   6  -7   17.70    2.29
  -2  -6  -7   16.47    2.45
   2   6   8   66.18    2.97
   2   6   8   58.35    2.90
   2   6   8   65.87    2.95
   2   6   8   63.62    3.06
   2   6   8   62.84    4.66
   2  -6   8   63.11    4.66
   2  -6   8   62.34    2.95
   2  -6   8   59.08    4.61
  -2  -6  -8   61.18    4.97
  -2   6  -8   51.05    4.38
   2  -6   8   62.67    2.98
   2   6   8   63.45    2.98
   2   6   8   63.65    3.02
   2  -6   8   62.43    3.11
   2  -6   8   61.72    2.86
   2  -6   8   65.86    5.43
   2  -6   8   68.42    2.97
   2   6   9  413.53   13.63
   2   6   9  386.09   13.56
   2   6   9  416.74   13.76
   2  -6   9  389.88   13.46
   2  -6   9  396.77   17.71
   2  -6   9  388.27   16.45
   2   6   9  415.12   16.74
   2  -6   9  384.50   13.59
   2   6   9  407.37   13.61
   2  -6   9  409.58   13.53
   2   6   9  417.64   13.36
   2  -6   9  410.79   13.60
   2  -6   9  376.27   13.56
   2  -6   9  385.25   13.41
  -2  -6  -9  412.82   18.63
   2   6   9  420.87   13.75
   2   6   9  424.24   13.75
   2  -6   9  420.50   17.64
   2   6  10    2.06    0.89
   2  -6  10    5.46    2.09
   2  -6  10    1.21    1.27
   2   6  10    1.53    1.32
   2   6  10    2.02    0.65
   2  -6  10    2.19    0.88
   2  -6  10    1.58    0.75
   2   6  10    2.20    0.89
   2   6  10    2.02    0.94
   2  -6  10    3.19    0.92
   2  -6  10    2.21    0.84
   2  -6  10    1.46    0.70
   2   6  10    2.02    0.66
   2   6  10    3.72    0.93
  -2  -6 -10    0.45    2.00
   2  -6  10    2.09    0.77
   2   6  10    3.23    0.95
   2  -6  10    4.81    0.87
   2  -6  10    2.52    0.89
   2   6  11    0.90    0.79
  -2  -6 -11    0.95    2.09
   2   6  11    2.58    1.64
   2  -6  11    2.38    1.76
   2  -6  11    2.00    1.81
   2   6  11    1.06    0.77
   2   6  11    1.08    0.86
   2  -6  11    1.96    0.69
   2   6  11    1.47    0.67
   2  -6  11    1.70    0.65
   2  -6  11    0.50    0.81
   2  -6  11    0.26    0.75
   2  -6  11    1.42    0.85
   2   6  11    2.73    0.72
   2  -6  11    2.75    0.75
   2  -6  11    1.05    0.71
   2  -6  12   57.94    2.96
   2  -6  12   53.42    2.90
   2   6  12   56.17    2.64
   2  -6  12   51.10    2.55
   2   6  12   52.51    2.87
   2   6  12   57.21    2.96
   2  -6  12   53.82    2.58
   2   6  12   51.90    2.94
   2  -6  12   53.69    2.67
   2   6  12   55.28    2.64
   2  -6  12   54.35    2.65
   2   6  13  292.47    9.83
   2   6  13  297.12   10.20
   2   6  13  292.25   10.21
   2  -6  13  271.50    9.73
   2  -6  13  279.74   10.14
   2   6  13  296.09   10.16
   2  -6  13  293.75   10.11
   2   6  13  307.20   10.28
   2  -6  13  279.08    9.79
   2   6  14   13.81    1.34
   2   6  14   12.97    1.34
   2  -6  14   11.97    1.00
   2   6  14   13.65    1.08
   2  -6  14   13.16    1.18
   2   6  14   13.03    1.26
   2   6  14   12.77    1.27
   2   6  14   13.13    1.33
   2  -6  14   13.13    1.26
   2   6  15   50.34    2.36
   2  -6  15   50.61    2.34
   2  -6  15   49.84    2.16
   2   6  15   49.44    2.30
   2   6  15   49.78    2.34
   2  -6  15   48.13    2.22
   2   6  15   48.51    2.31
   2  -6  16    1.33    0.43
   2   6  16    1.76    0.51
  -2   6 -16    1.86    0.53
   2   6  16    1.60    0.51
   2  -6  16    1.83    0.42
   2   6  16    1.90    0.53
   2  -6  16    1.72    0.47
  -2  -7  16   52.61    1.99
  -2   7  16   52.09    2.06
  -2   7  16   57.82    2.16
  -2  -7  16   59.83    2.19
  -2   7  16   58.38    2.10
  -2  -7  16   48.23    1.94
  -2   7  15   30.37    1.56
  -2   7  15   25.75    1.45
  -2   7  15   27.37    1.54
  -2   7  15   27.44    1.54
  -2   7  15   28.35    1.44
  -2  -7  15   30.80    1.57
  -2  -7  15   27.88    1.41
  -2  -7  15   29.33    1.64
  -2  -7  14    1.65    0.68
  -2  -7  14    1.20    0.64
  -2   7  14    2.35    0.71
  -2   7  14    1.30    0.69
  -2   7  14    1.90    0.77
  -2   7  14    2.00    0.74
  -2  -7  14    1.01    0.74
  -2  -7  14    1.27    0.72
  -2   7  14    2.05    0.69
  -2  -7  14    1.18    0.58
  -2   7  13   38.36    2.06
  -2  -7  13   40.09    2.31
  -2   7  13   37.42    2.17
  -2   7  13   38.39    2.23
  -2  -7  13   40.41    2.18
  -2   7  13   41.13    2.25
  -2   7  13   37.73    2.25
  -2   7  13   34.30    2.12
  -2  -7  13   40.52    2.23
  -2  -7  13   38.25    2.35
  -2   7  12  186.24    6.98
  -2   7  12  181.54    7.01
  -2   7  12  191.15    6.85
  -2  -7  12  179.71    7.15
  -2   7  12  177.79    6.95
  -2   7  12  187.13    7.06
  -2  -7  12  186.41    6.96
  -2  -7  12  185.73    6.94
  -2   7  12  192.09    6.64
   2   7 -11   10.30    1.25
  -2  -7  11    8.10    1.27
  -2   7  11   10.42    1.24
  -2  -7  11   10.39    1.24
   2  -7 -11    9.81    2.80
  -2   7  11    8.99    1.23
  -2   7  11   10.10    0.99
  -2  -7  11   12.35    2.94
  -2  -7  11   10.03    1.24
  -2   7  11    9.13    1.19
  -2   7  11    8.66    1.11
  -2   7  11    9.39    1.26
  -2   7  11   10.39    1.27
  -2  -7  10   41.71    2.53
  -2   7  10   44.28    2.48
  -2   7  10   48.09    2.58
   2   7 -10   46.26    2.51
  -2  -7  10   40.48    2.55
  -2   7  10   44.38    2.52
  -2   7  10   50.83    2.65
  -2  -7  10   39.49    2.30
   2  -7 -10   44.46    5.08
  -2  -7  10   40.39    2.42
  -2   7  10   40.85    2.32
  -2  -7  10   38.05    4.47
  -2  -7  10   39.83    4.81
  -2   7  10   43.25    2.40
  -2   7   9   64.27    3.13
  -2   7   9   58.12    3.02
   2   7  -9   64.93    3.13
  -2  -7   9   61.92    3.22
  -2  -7   9   63.66    3.01
  -2  -7   9   60.50    5.80
  -2   7   9   67.58    5.01
  -2   7   9   62.30    2.98
  -2  -7   9   65.12    3.17
  -2  -7   9   73.18    6.00
  -2   7   9   64.43    2.99
  -2   7   9   62.13    3.09
  -2   7   8  122.04    4.77
  -2   7   8  116.53    4.74
  -2   7   8  116.41    4.75
   2   7  -8  120.76    4.82
  -2  -7   8  121.21    7.48
  -2  -7   8  119.88    4.65
  -2  -7   8  114.96    4.87
  -2   7   8  113.45    4.61
  -2  -7   8  120.52    4.84
  -2  -7   8  114.48    4.71
  -2  -7   8  125.64    8.00
  -2   7   8  119.77    4.68
  -2  -7   8  114.32    7.86
  -2   7   8  117.10    6.71
  -2  -7   7  174.85    9.71
  -2   7   7  173.76    6.38
  -2  -7   7  159.90    9.47
  -2   7   7  180.44    8.37
   2   7  -7  174.75    6.47
  -2  -7   7  171.38    6.47
  -2  -7   7  174.29    6.41
  -2   7   7  178.44    6.49
  -2  -7   7  180.27    9.36
  -2  -7   6  214.10   10.53
  -2   7   6  180.73    8.75
   2   7  -6  179.80    8.79
   2   7  -6  189.65    8.67
  -2   7   6  206.27    9.63
  -2  -7   6  197.17   10.04
  -2   7   6  208.96    8.68
   2   7  -6  207.56    8.30
   2   7  -5  161.15    7.88
  -2   7   5  151.07    7.79
   2   7  -5  169.85    7.25
  -2   7   5  174.40    8.32
  -2  -7   5  178.58    8.68
  -2  -7   5  163.44    8.48
  -2   7   5  161.36    7.05
  -2  -7   4 1257.53   41.34
   2   7  -4 1168.68   40.09
  -2   7   4 1150.20   40.10
   2   7  -4 1263.87   38.52
  -2   7   4 1183.62   40.02
  -2  -7   4 1223.69   40.62
  -2  -7   4 1132.24   40.24
  -2   7   4 1171.71   38.34
  -2  -7   3   46.28    3.91
   2  -7  -3   39.84    3.39
   2   7  -3   33.84    3.12
  -2   7   3   40.93    3.45
   2   7  -3   42.73    2.07
  -2  -7   3   40.84    3.41
  -2   7   3   41.73    3.27
  -2  -7   3   41.88    3.34
   2   7  -2  600.63   22.56
  -2   7   2  605.96   22.71
  -2   7   2  639.72   22.29
   2  -7  -2  633.29   21.92
  -2  -7   2  646.84   22.12
   2  -7  -2  640.99   22.79
  -2  -7   2  657.88   23.10
   2   7  -1   25.63    2.66
   2  -7  -1   29.70    2.57
  -2  -7   1   27.86    2.29
   2  -7  -1   34.52    3.12
  -2  -7   1   27.68    2.84
   2   7   0  317.55   13.13
  -2   7   0  319.99   13.26
   2  -7   0  342.76   12.93
  -2  -7   0  322.62   11.70
  -2  -7   0  335.50   13.02
   2  -7   0  333.38   13.48
  -2   7  -1  607.52   22.33
   2  -7   1  592.09   22.02
   2  -7   1  658.05   22.11
   2  -7   1  629.03   22.70
  -2  -7  -1  606.76   21.80
   2   7   2    3.79    1.40
   2  -7   2    4.00    1.53
  -2  -7  -2    3.66    1.10
   2   7   2    3.74    0.82
   2  -7   2    4.52    1.38
   2  -7   2    3.57    1.25
  -2   7  -3   54.30    4.11
   2   7   3   53.98    4.09
   2  -7   3   54.75    4.47
  -2  -7  -3   53.40    3.44
   2   7   3   53.09    3.03
   2  -7   3   57.50    4.16
   2  -7   3   47.26    4.01
   2   7   4  380.67   13.05
  -2   7  -4  349.90   14.58
   2   7   4  396.11   14.99
  -2   7  -4  337.88   12.76
   2  -7   4  382.20   15.11
   2   7   4  389.10   13.07
   2   7   5   14.69    2.15
  -2   7  -5   17.88    2.29
   2  -7   5   20.07    2.89
  -2   7  -5   17.52    1.73
   2  -7   5   20.37    2.71
   2   7   5   15.86    1.65
   2  -7   6  148.11    8.37
   2   7   6  131.23    7.04
  -2   7  -6  125.21    6.93
   2   7   6  140.06    6.46
   2  -7   6  139.40    8.03
   2   7   7  644.74   20.34
   2  -7   7  624.89   20.12
   2   7   7  611.65   20.19
   2  -7   7  650.82   24.68
   2  -7   7  669.93   24.63
   2   7   7  633.48   22.30
   2  -7   7  612.94   20.20
   2  -7   7  601.92   20.11
   2   7   7  633.71   20.30
   2  -7   7  628.88   20.49
   2  -7   7  560.31   23.00
   2   7   8  226.43    8.03
   2   7   8  232.67    8.10
   2   7   8  220.18    7.91
   2   7   8  217.14    7.94
   2   7   8  230.48    7.89
   2   7   8  227.53    8.09
   2  -7   8  217.52    7.94
   2  -7   8  212.37    7.87
   2  -7   8  249.33   12.12
   2   7   8  217.36    9.99
   2  -7   8  208.15    7.94
   2  -7   8  228.76   11.84
   2  -7   8  221.17    7.89
   2  -7   8  230.45    8.21
   2  -7   8  211.57    7.84
   2  -7   8  215.82    7.86
   2  -7   8  202.68   10.44
   2   7   9   55.60    2.90
   2   7   9   52.10    2.85
   2   7   9   51.45    2.75
   2   7   9   54.99    2.83
   2  -7   9   57.87    2.99
   2  -7   9   51.53    2.68
   2   7   9   60.43    2.99
   2   7   9   46.69    4.19
   2  -7   9   54.53    2.81
   2  -7   9   56.39    2.82
   2   7   9   53.96    2.74
   2  -7   9   54.23    2.86
   2  -7   9   56.78    2.78
   2   7   9   60.13    2.83
   2  -7   9   52.27    2.76
   2  -7   9   60.57    5.61
   2   7  10    1.39    0.89
   2   7  10    1.44    0.90
   2   7  10    3.72    0.96
   2   7  10    2.40    0.92
   2   7  10    2.86    0.66
   2  -7  10    3.23    1.64
   2  -7  10    0.41    1.44
   2  -7  10    1.54    0.75
   2  -7  10    2.23    0.96
   2  -7  10    2.21    0.82
   2   7  10    2.52    0.84
   2  -7  10    2.71    0.86
   2  -7  10    2.48    0.90
  -2  -7 -10    3.32    2.35
   2  -7  10    2.48    0.85
   2   7  10    1.12    0.74
   2  -7  11   89.28    7.19
  -2  -7 -11  100.38    8.32
   2   7  11  105.67    4.45
   2   7  11   99.89    4.36
   2  -7  11   92.98    4.31
   2  -7  11   99.31    4.18
   2  -7  11   98.55    4.15
   2   7  11  100.90    4.31
   2   7  11  108.69    4.53
   2  -7  11  100.91    4.27
   2   7  11  108.75    4.08
   2   7  11  108.18    4.44
   2  -7  11   98.68    4.17
   2  -7  11  103.71    7.60
   2   7  12  319.18   10.61
   2  -7  12  305.95   10.71
   2  -7  12  315.64   10.84
   2   7  12  331.90   11.05
   2   7  12  313.85   10.95
   2  -7  12  301.96   10.97
   2   7  12  326.62   11.17
   2  -7  12  317.20   11.05
   2  -7  13    4.34    0.97
   2   7  13    4.06    1.08
   2   7  13    3.57    0.96
   2   7  13    4.54    0.94
   2  -7  13    5.54    0.88
   2  -7  13    4.12    0.98
   2   7  14  131.22    4.83
   2   7  14  123.17    4.90
   2  -7  14  124.92    4.84
   2   7  14  124.42    4.88
   2  -7  14  131.06    4.85
   2   7  14  134.11    4.90
   2  -7  14  123.59    4.69
   2  -7  15    8.70    0.82
   2   7  15    8.68    0.81
   2  -7  15    7.64    0.74
   2   7  15    9.14    0.84
   2   7  15    7.96    0.87
   2   7  15    7.27    0.83
   2  -7  15    8.59    0.74
   2   7  16    0.79    0.32
   2   7  16    0.98    0.33
   2   7  16    1.11    0.40
   2  -7  16    0.59    0.29
   2  -7  16    0.64    0.34
  -2   7 -16    0.32    0.35
  -2   8  15    0.70    0.44
  -2   8  15    0.43    0.50
  -2   8  15    0.25    0.44
  -2  -8  15   -0.22    0.51
  -2   8  15   -0.11    0.40
  -2  -8  15   -0.15    0.50
  -2  -8  15    0.80    0.41
  -2   8  15    0.24    0.49
  -2  -8  14   36.85    1.86
  -2   8  14   35.21    1.92
  -2   8  14   35.46    1.84
  -2  -8  14   37.58    1.97
  -2   8  14   36.67    1.89
  -2  -8  14   35.53    1.77
  -2  -8  14   35.84    1.94
  -2   8  14   38.01    1.85
  -2   8  14   33.31    1.80
  -2  -8  14   37.71    1.87
  -2  -8  13   33.51    1.88
  -2  -8  13   29.73    1.94
  -2  -8  13   29.07    1.84
  -2   8  13   33.58    1.98
  -2   8  13   30.11    1.85
  -2   8  13   30.80    1.86
  -2   8  13   32.78    1.94
  -2   8  13   33.78    1.86
  -2   8  12  227.80    7.59
  -2   8  12  206.35    7.61
  -2   8  12  203.13    7.66
  -2   8  12  197.48    7.53
  -2   8  12  211.49    7.68
  -2  -8  12  195.40    7.65
  -2  -8  12  204.86    7.49
  -2   8  12  212.71    7.35
  -2  -8  12  208.78    7.60
  -2   8  11   21.87    1.57
  -2  -8  11   19.37    1.54
  -2  -8  11   18.92    1.70
  -2  -8  11   20.87    1.75
  -2   8  11   18.20    1.59
  -2   8  11   19.17    1.62
  -2   8  11   21.14    1.67
  -2   8  11   21.59    1.74
  -2  -8  11   20.35    1.67
  -2   8  11   20.58    1.49
  -2   8  10   52.43    2.81
  -2   8  10   50.37    2.77
  -2  -8  10   52.41    5.28
  -2   8  10   54.95    2.67
  -2   8  10   54.50    2.82
   2   8 -10   57.29    2.85
  -2  -8  10   50.15    2.63
  -2  -8  10   51.29    2.73
  -2  -8  10   58.72    2.92
  -2  -8  10   43.92    2.67
   2  -8 -10   35.12    5.02
  -2  -8  10   42.02    5.06
  -2   8  10   51.51    2.75
  -2   8  10   49.01    2.52
  -2   8   9  270.94    9.54
  -2   8   9  264.34    9.46
  -2   8   9  270.04    9.54
  -2   8   9  263.54    9.50
   2   8  -9  278.69    9.56
  -2   8   9  260.50    9.27
  -2  -8   9  266.75    9.30
  -2  -8   9  282.53   13.94
  -2   8   9  263.19    9.23
  -2  -8   9  264.42    9.53
  -2  -8   9  250.35    9.50
  -2  -8   9  272.22   13.89
  -2  -8   9  268.57    9.48
  -2   8   8  124.71    5.08
  -2   8   8  124.57    5.08
   2   8  -8  126.06    5.09
  -2   8   8  123.63    4.87
  -2  -8   8  124.97    4.85
  -2  -8   8  126.18    5.01
  -2   8   8  119.98    4.79
  -2  -8   8  121.79    8.31
  -2   8   8  124.09    4.98
  -2  -8   8  123.00    8.30
  -2   8   8  126.27    5.00
  -2  -8   8  123.87    5.07
  -2  -8   8  130.59    5.15
   2   8  -7    9.39    1.14
  -2  -8   7    9.88    2.33
  -2   8   7    8.53    1.09
  -2  -8   7    8.79    1.10
  -2  -8   7    6.03    0.93
  -2  -8   7    8.14    1.05
  -2   8   7    8.08    0.97
  -2  -8   7   12.33    2.72
  -2   8   7    9.00    1.06
  -2   8   7    8.26    0.95
  -2   8   7    8.67    1.18
  -2   8   6  198.49    9.72
  -2   8   6  198.02    6.98
  -2   8   6  199.96    6.96
  -2  -8   6  216.47   11.03
  -2  -8   6  189.28   10.14
   2   8  -6  184.58    9.19
  -2   8   6  176.66    9.03
  -2  -8   6  185.80    6.94
  -2   8   6  196.22    7.03
  -2  -8   6  189.95    7.01
   2   8  -5  663.91   24.58
  -2   8   5  636.17   24.44
  -2  -8   5  714.48   25.48
  -2   8   5  684.93   24.69
  -2  -8   5  674.71   25.15
   2   8  -4   64.39    4.73
  -2   8   4   62.82    4.78
  -2  -8   4   67.30    4.80
  -2  -8   4   78.61    5.32
  -2   8   4   73.40    4.87
  -2  -8   4   84.03    5.86
   2   8  -3  324.96   13.95
  -2   8   3  339.42   14.20
  -2  -8   3  332.40   13.70
  -2  -8   3  356.19   14.35
  -2   8   3  333.65   13.64
   2  -8  -3  345.66   14.03
  -2  -8   3  355.67   14.81
   2   8  -2   97.60    5.98
  -2   8   2   86.89    5.83
  -2   8   2   94.86    5.57
   2  -8  -2  106.66    5.53
  -2  -8   2  101.43    5.50
   2  -8  -2  109.52    6.31
  -2  -8   2  106.02    6.43
   2   8  -1    9.07    1.82
  -2   8   1    9.77    1.73
  -2  -8   1   11.01    2.04
   2  -8  -1    8.80    2.10
  -2  -8   1   14.42    1.73
   2  -8  -1   10.70    1.75
  -2   8   0    4.47    1.50
   2   8   0    4.10    1.37
   2  -8   0    4.37    1.44
   2  -8   0    6.45    1.94
  -2  -8   0    5.14    1.70
  -2   8  -1  393.80   16.53
   2  -8   1  405.47   16.39
   2   8   1  423.22   14.99
   2  -8   1  434.31   16.45
   2  -8   1  429.48   17.12
  -2  -8  -1  437.56   16.38
  -2   8  -2  437.02   17.89
   2   8   2  440.48   17.92
   2   8   2  454.51   16.09
   2  -8   2  441.04   17.85
   2  -8   2  502.27   18.06
  -2  -8  -2  469.29   17.37
   2  -8   2  501.75   18.79
  -2   8  -3    2.25    1.25
   2   8   3    5.86    0.99
   2  -8   3    5.60    1.61
   2  -8   3    7.85    1.84
   2  -8   3    3.24    1.94
   2  -8   4  437.82   17.65
   2  -8   4  439.58   17.45
  -2   8  -4  413.80   16.98
   2   8   4  434.27   17.33
   2  -8   5  100.26    6.82
   2   8   5   86.76    5.76
  -2   8  -5   79.05    5.49
   2  -8   5   84.91    6.03
   2  -8   6  401.32   16.77
   2  -8   6  389.47   17.15
   2  -8   6  401.57   13.29
   2  -8   6  365.97   12.85
   2   8   6  370.43   12.89
   2   8   6  379.99   15.77
  -2   8  -6  357.49   15.44
   2   8   6  405.08   13.03
   2  -8   6  384.15   12.89
   2  -8   6  391.50   12.89
   2   8   7    6.99    0.88
   2  -8   7    6.85    0.98
   2   8   7    7.30    0.86
   2   8   7    5.24    1.02
   2   8   7    6.26    0.92
   2   8   7    7.53    1.09
   2  -8   7    4.99    2.10
   2   8   7    5.24    0.96
   2   8   7    6.17    0.93
   2  -8   7    8.56    2.38
   2  -8   7    4.90    1.23
   2  -8   7    5.98    0.92
   2   8   8  549.96   17.92
   2   8   8  521.81   17.92
   2  -8   8  552.21   18.03
   2   8   8  552.46   17.77
   2  -8   8  544.01   22.59
   2   8   8  555.93   17.99
   2   8   8  555.87   18.07
   2  -8   8  536.07   17.98
   2  -8   8  503.38   17.74
   2   8   8  549.31   17.72
   2   8   8  563.98   18.10
   2  -8   8  574.40   23.09
   2  -8   8  572.05   18.34
   2  -8   8  538.67   17.90
   2  -8   8  524.83   17.88
   2   8   9   28.95    1.80
   2   8   9   24.05    1.89
   2  -8   9   20.36    3.46
   2  -8   9   18.82    3.40
   2  -8   9   24.21    1.87
   2   8   9   25.78    1.90
   2   8   9   25.72    1.80
   2  -8   9   22.30    1.69
   2  -8   9   26.12    3.86
   2  -8   9   24.06    1.76
   2   8   9   27.85    1.75
   2  -8   9   25.66    1.88
   2  -8   9   24.72    2.07
   2  -8   9   23.83    1.72
   2   8   9   25.03    1.92
   2   8   9   27.29    1.90
   2   8  10  162.65    6.20
   2   8  10  162.91    6.30
   2   8  10  155.28    6.08
   2   8  10  160.99    5.98
   2  -8  10  149.11    6.02
   2   8  10  162.53    6.03
   2  -8  10  158.91    6.16
   2  -8  10  145.35    5.97
   2  -8  10  156.03    6.18
   2  -8  10  156.27    6.09
   2  -8  10  146.54    9.68
  -2  -8 -10  137.29   10.11
   2   8  10  170.22    6.31
   2   8  10  161.84    6.24
   2  -8  10  153.57    5.98
   2   8  11   94.91    3.98
   2   8  11   92.26    4.12
   2   8  11  100.79    4.12
   2   8  11   94.43    4.18
   2   8  11   94.78    4.16
   2  -8  11   92.58    4.01
   2  -8  11   95.18    3.96
   2  -8  11   90.27    3.97
   2  -8  11   86.02    3.90
   2   8  11   94.19    4.00
   2  -8  11   88.89    3.90
   2   8  12  108.86    4.41
   2  -8  12  101.14    4.17
   2  -8  12  100.03    4.07
   2  -8  12   98.76    4.02
   2   8  12  102.81    4.20
   2  -8  12   95.40    4.14
   2   8  12  104.99    4.17
   2   8  13  162.68    6.03
   2  -8  13  155.71    5.87
   2  -8  13  160.09    5.82
   2  -8  13  160.65    6.00
   2  -8  13  152.99    5.71
   2   8  13  167.94    5.94
   2   8  13  166.50    5.88
   2   8  14    7.06    0.94
   2  -8  14    7.91    0.86
   2  -8  14    7.22    0.88
   2   8  14    7.25    0.89
   2  -8  14    7.41    0.73
   2   8  14    8.35    0.86
   2   8  15    0.26    0.49
   2  -8  15   -0.12    0.37
   2  -8  15    0.08    0.37
   2  -8  15    0.02    0.28
   2   8  15    0.13    0.40
  -2   8 -15    0.46    0.46
   2   8  15   -0.20    0.38
  -2  -9  15   22.79    1.03
   2   9 -15   22.64    1.08
  -2  -9  15   17.65    0.96
  -2   9  15   23.61    1.05
  -2  -9  15   25.70    1.16
  -2   9  15   19.33    0.97
  -2   9  15   19.57    1.02
  -2   9  15   23.54    1.16
  -2  -9  14    8.96    0.85
  -2  -9  14    9.88    0.90
  -2  -9  14    9.67    0.83
  -2   9  14   10.64    0.89
  -2   9  14   11.53    0.92
  -2   9  14   10.18    0.94
  -2   9  14    9.99    0.90
  -2   9  13   85.25    2.52
  -2   9  13   84.42    2.41
  -2  -9  13   83.14    2.38
  -2  -9  13   88.66    2.46
  -2  -9  13   88.57    2.39
  -2   9  13   85.90    2.39
  -2   9  13   88.21    2.50
  -2  -9  13   83.93    2.53
  -2   9  13   89.01    2.38
  -2   9  12   30.81    1.92
  -2   9  12   31.26    2.02
  -2   9  12   29.89    1.90
  -2  -9  12   31.81    1.86
  -2  -9  12   33.00    2.04
  -2  -9  12   30.10    1.90
  -2  -9  12   30.78    1.80
  -2   9  12   33.36    1.79
  -2  -9  12   29.67    1.92
  -2  -9  11  179.43    6.18
  -2   9  11  194.13    5.88
  -2   9  11  193.02    5.72
  -2  -9  11  187.69    5.92
  -2   9  11  177.58    6.09
  -2   9  11  183.71    6.16
  -2   9  11  187.67    6.23
  -2  -9  11  169.26    6.02
  -2   9  10  161.46    6.27
  -2   9  10  159.82    5.99
  -2   9  10  172.51    6.38
  -2  -9  10  161.88    6.29
  -2  -9  10  161.97    6.06
  -2  -9  10  163.59   10.15
  -2  -9  10  156.12    9.92
  -2  -9  10  165.51    6.38
  -2  -9  10  167.17    6.32
  -2   9  10  167.60    6.35
  -2  -9  10  149.30    6.18
  -2   9  10  166.87    5.94
  -2   9   9  410.38   13.65
  -2   9   9  403.76   13.62
  -2  -9   9  388.95   13.26
  -2  -9   9  413.70   13.60
  -2  -9   9  375.47   13.46
  -2   9   9  406.62   13.54
  -2   9   9  389.00   13.26
  -2  -9   9  409.01   18.62
  -2   9   9  402.73   13.61
  -2  -9   9  387.07   18.16
  -2  -9   9  396.78   13.61
  -2   9   8    1.35    0.92
  -2  -9   8    2.00    0.90
  -2  -9   8    3.61    0.93
  -2  -9   8    4.69    2.16
  -2  -9   8    1.76    0.87
  -2   9   8    1.73    0.98
  -2  -9   8    3.92    2.10
  -2   9   8    3.54    0.98
  -2   9   8    2.30    0.76
  -2  -9   7  253.54   12.65
  -2   9   7  242.45    8.80
  -2   9   7  237.31    8.54
  -2  -9   7  260.29   13.33
  -2   9   7  255.36    8.76
  -2  -9   7  254.28    8.79
  -2  -9   7  251.13    8.83
  -2   9   7  235.83    8.68
  -2   9   6    2.92    0.85
  -2   9   6    2.64    0.71
  -2  -9   6    2.95    1.49
  -2  -9   6    2.29    0.79
  -2   9   6    3.06    0.78
  -2  -9   6    2.22    0.82
  -2   9   6    2.70    0.72
  -2   9   6    3.98    1.60
  -2   9   6    3.33    0.81
  -2  -9   5   44.55    2.31
  -2  -9   5   49.47    4.31
  -2   9   5   44.26    2.23
  -2   9   5   45.49    2.28
  -2  -9   5   50.57    5.00
  -2   9   5   44.44    2.33
  -2  -9   5   44.42    2.28
  -2   9   5   37.31    3.79
   2   9  -5   42.26    3.98
  -2  -9   5   47.54    4.52
  -2   9   5   46.45    2.28
  -2   9   5   50.93    4.21
  -2   9   4  654.73   23.26
  -2  -9   4  619.73   23.88
  -2  -9   4  614.43   23.27
  -2  -9   4  666.09   24.87
   2   9  -4  601.27   23.42
  -2   9   4  585.89   23.43
  -2   9   3   69.26    4.85
  -2  -9   3   69.55    5.33
  -2  -9   3   68.40    4.78
  -2  -9   3   69.46    5.58
   2  -9  -3   75.06    5.30
   2   9  -3   63.41    4.99
  -2   9   3   71.48    5.32
   2  -9  -2   21.96    2.46
  -2   9   2   19.69    2.45
  -2  -9   2   22.16    2.81
  -2  -9   2   21.67    2.39
   2   9  -2   17.00    2.60
  -2   9   2   16.24    2.50
  -2  -9   2   22.21    3.07
   2  -9  -2   23.12    2.94
   2  -9  -1    1.99    1.15
   2   9  -1    1.12    1.17
  -2   9   1    0.29    1.02
  -2  -9   1    1.12    1.39
   2  -9  -1    5.05    1.80
  -2   9   1    0.23    1.15
   2   9   0  467.49   19.51
  -2   9   0  477.15   19.60
   2  -9   0  523.60   20.17
  -2  -9   0  519.32   19.62
   2  -9   0  508.42   19.19
   2   9   1   74.90    5.49
  -2   9  -1   68.48    5.22
  -2  -9  -1   74.99    5.22
   2  -9   1   83.51    5.95
   2  -9   1   73.59    5.22
   2   9   1   72.62    4.15
   2  -9   2    9.41    1.94
   2  -9   2   12.03    2.05
   2   9   2   11.72    2.27
  -2   9  -2   10.38    2.12
  -2  -9  -2   11.93    2.03
   2  -9   2   14.32    2.76
   2   9   2   12.37    1.51
   2  -9   3  519.61   19.16
   2  -9   3  447.05   18.92
   2  -9   3  525.77   20.34
   2   9   3  453.08   19.06
  -2   9  -3  441.82   18.79
   2  -9   4   27.58    1.69
   2  -9   4   25.49    3.16
   2  -9   4   23.44    3.23
   2  -9   4   24.68    1.59
  -2   9  -4   22.07    1.60
  -2   9  -4   29.28    3.32
   2   9   4   26.62    3.22
   2  -9   5  473.75   15.53
   2  -9   5  476.01   15.61
   2  -9   5  442.79   19.52
   2   9   5  466.77   19.15
  -2   9  -5  423.88   18.60
   2  -9   5  505.71   19.71
   2  -9   5  479.93   15.65
   2  -9   6  131.32    5.52
   2   9   6  136.01    5.29
   2  -9   6  126.39    8.40
   2  -9   6  140.63    8.51
   2  -9   6  130.19    5.14
   2   9   6  128.44    5.17
   2   9   6  130.10    5.00
   2  -9   6  130.36    5.16
   2  -9   6  123.09    8.61
   2  -9   7  397.56   18.01
   2  -9   7  398.74   13.75
   2  -9   7  417.71   14.18
   2  -9   7  408.65   13.78
   2   9   7  410.55   13.68
   2   9   7  398.38   13.76
   2  -9   7  387.70   18.24
   2  -9   7  434.03   19.00
   2   9   7  420.86   13.91
   2   9   7  419.06   13.85
   2   9   7  403.74   13.68
   2  -9   7  393.60   13.71
   2  -9   7  405.19   13.84
   2   9   8  112.85    4.75
   2  -9   8  100.16    7.96
   2   9   8  107.71    4.32
   2   9   8  113.03    4.62
   2   9   8  122.99    4.81
   2  -9   8  102.51    4.55
   2  -9   8  119.48    5.03
   2  -9   8   99.45    7.63
   2  -9   8  109.88    8.20
   2   9   8  107.12    4.64
   2   9   8  107.27    4.53
   2  -9   8  107.78    4.67
   2  -9   8  108.85    4.63
   2   9   8  112.95    4.34
   2   9   9  254.23    9.33
   2  -9   9  244.25    8.95
   2  -9   9  262.17    9.31
   2   9   9  262.62    9.33
   2   9   9  264.95    9.25
   2   9   9  270.64    9.01
   2  -9   9  244.44   13.31
   2  -9   9  248.39    9.17
   2   9   9  262.24    8.94
   2  -9   9  256.11    9.25
   2  -9   9  248.64    9.16
   2  -9   9  274.87    9.56
   2   9   9  247.26    9.21
   2   9   9  254.84    9.14
   2  -9   9  251.17   13.62
   2   9  10    7.00    1.08
   2   9  10    5.11    1.07
   2  -9  10    6.70    1.27
   2  -9  10    7.29    1.08
   2  -9  10    6.53    1.14
   2  -9  10    8.20    1.19
   2   9  10    8.46    1.01
   2  -9  10    4.82    0.88
   2   9  10    7.39    0.97
   2   9  10    6.56    1.19
   2   9  10    6.15    1.00
   2   9  10    6.51    1.12
   2  -9  10    6.14    1.10
   2   9  11  123.70    4.82
   2   9  11  125.45    4.96
   2   9  11  125.33    5.04
   2  -9  11  118.33    4.83
   2  -9  11  108.44    4.64
   2  -9  11  119.69    4.79
   2   9  11  121.32    4.68
   2  -9  11  119.56    4.93
   2  -9  11  118.45    4.78
   2   9  11  122.06    4.93
   2   9  11  128.51    5.03
   2  -9  11  117.20    4.54
   2   9  11  124.51    4.74
   2  -9  11  124.40    4.88
   2  -9  12   42.12    2.15
   2  -9  12   41.52    2.23
   2   9  12   43.72    2.16
   2  -9  12   42.80    2.20
   2  -9  12   46.06    2.41
   2  -9  12   43.01    2.04
   2   9  12   43.78    2.18
   2   9  12   44.48    2.38
   2   9  12   48.04    2.46
   2  -9  13   29.89    1.39
   2   9  13   28.92    1.28
   2  -9  13   26.99    1.12
   2   9  13   28.55    1.27
   2  -9  13   28.12    1.25
  -2   9 -13   29.52    1.54
   2   9  13   30.71    1.51
   2   9  13   29.86    1.52
   2  -9  14   20.39    1.06
   2   9  14   21.08    1.24
   2  -9  14   25.36    1.31
  -2   9 -14   23.72    1.34
  -2   9 -15    0.48    0.34
   2  -9  15    0.32    0.32
  -2   9 -15   -0.02    0.36
   2   9  15    0.23    0.35
  -2  10  15    8.89    0.54
  -2 -10  14   51.43    1.83
  -2  10  14   52.80    1.88
  -2  10  14   53.22    1.97
  -2 -10  14   55.70    2.00
  -2  10  14   51.79    1.84
  -2 -10  14   56.72    1.94
   2  10 -14   48.35    1.81
  -2 -10  13    0.41    0.57
  -2  10  13    0.82    0.60
  -2  10  13    0.50    0.58
  -2  10  13    0.04    0.47
  -2 -10  13    0.30    0.61
  -2 -10  13    0.11    0.46
  -2 -10  13    0.05    0.59
   2  10 -13   -0.09    0.52
  -2  10  13    0.44    0.61
  -2 -10  12  105.26    4.22
  -2 -10  12  115.56    4.35
  -2 -10  12  111.95    4.48
  -2  10  12  107.30    4.36
  -2  10  12  119.47    4.30
  -2  10  12  108.27    4.39
  -2 -10  12  110.89    4.40
  -2 -10  11    7.23    0.97
  -2  10  11    6.94    1.04
  -2  10  11    8.14    1.10
  -2 -10  11   10.72    1.21
  -2 -10  11    9.14    1.18
  -2 -10  10  158.39    6.35
  -2  10  10  168.96    6.59
  -2  10  10  168.87    6.58
  -2 -10  10  174.78    6.25
  -2  10  10  186.89    6.63
  -2 -10  10  180.99    6.63
  -2 -10  10  180.21    6.68
  -2 -10  10  173.65    6.61
  -2  10   9  149.26    5.82
  -2  10   9  146.05    5.84
  -2  10   9  153.52    5.86
  -2 -10   9  157.50    6.06
  -2 -10   9  137.32    9.51
  -2 -10   9  148.40    9.31
  -2  10   9  155.35    5.79
  -2  10   9  145.62    5.43
  -2 -10   9  144.08    5.79
  -2 -10   9  131.15    5.52
  -2 -10   9  145.96    5.79
  -2 -10   8  375.87   12.46
  -2 -10   8  352.44   16.61
  -2  10   8  361.04   12.52
  -2  10   8  362.30   12.40
  -2 -10   8  371.68   12.48
  -2 -10   8  383.62   17.78
  -2  10   8  356.71   12.30
  -2  10   8  369.77   12.48
  -2  10   8  345.73   12.06
  -2 -10   7  105.24    7.53
  -2 -10   7  123.22    8.77
  -2  10   7  118.72    4.78
  -2 -10   7  110.37    4.69
  -2 -10   7  114.39    4.72
  -2  10   7  114.22    4.64
  -2  10   7  110.60    4.42
  -2  10   7  121.15    4.75
  -2 -10   6  196.50    7.24
  -2  10   6  199.90    7.21
  -2  10   6  196.34    7.11
  -2 -10   6  199.74    7.26
  -2  10   6  199.33    7.32
  -2 -10   6  197.12   10.57
  -2  10   6  190.46   10.01
  -2  10   6  201.57    7.27
  -2 -10   5  215.43    7.85
  -2 -10   5  236.81   11.20
  -2 -10   5  220.70    7.89
  -2 -10   5  225.72   12.28
  -2  10   5  225.14    7.99
  -2  10   5  227.53   10.87
  -2  10   5  219.19    7.80
  -2  10   5  225.25    7.88
  -2  10   5  218.49    7.87
  -2  10   4  151.53    5.50
  -2 -10   4  166.90    9.66
  -2  10   4  147.11    5.56
  -2  10   4  144.67    8.56
   2  10  -4  130.52    8.18
  -2 -10   4  168.72    8.47
  -2  10   4  148.84    8.14
  -2  10   4  140.94    5.46
  -2  10   4  142.58    5.42
  -2 -10   4  142.81    5.45
  -2 -10   3    2.69    1.49
   2  10  -3    2.87    1.59
  -2  10   3    2.99    0.73
  -2  10   3    2.99    0.68
  -2  10   3    3.18    1.45
  -2  10   3    2.76    0.79
  -2  10   3    3.49    0.75
  -2 -10   3    1.83    1.70
   2 -10  -3    1.23    1.40
   2 -10  -2   35.94    4.03
  -2 -10   2   37.09    4.13
  -2 -10   2   31.46    3.63
   2  10  -2   32.14    3.75
  -2  10   2   25.55    3.42
  -2  10   2   34.06    1.96
  -2  10   2   27.94    3.17
  -2  10   2   36.84    1.96
  -2  10   2   35.56    1.91
  -2  10   1    3.61    1.59
   2 -10  -1    6.53    1.69
   2 -10  -1    0.34    1.30
  -2 -10   1    3.91    1.72
  -2 -10   1    2.76    1.46
   2  10  -1    2.27    1.43
  -2  10   1    2.65    1.43
   2  10   0  100.18    5.49
  -2  10   0   97.07    6.26
   2 -10   0  106.55    6.54
   2 -10   0  109.20    7.37
  -2 -10   0  111.01    7.03
   2  10   0  101.73    6.89
  -2  10   0   96.51    6.82
   2 -10   1  414.85   17.74
  -2 -10  -1  428.04   17.05
  -2  10  -1  393.10   13.20
   2  10   1  369.24   14.64
   2 -10   1  428.36   16.96
  -2  10  -1  386.45   13.20
   2 -10   1  415.73   13.30
   2 -10   1  397.03   13.26
   2  10   1  389.10   16.98
  -2  10  -1  351.47   16.57
   2 -10   2  261.65    9.00
  -2  10  -2  256.57    9.07
   2 -10   2  283.19   12.74
   2  10   2  272.06    9.12
   2  10   2  250.58   12.50
  -2  10  -2  225.35   12.08
  -2 -10  -2  286.95   12.40
   2 -10   2  277.27   13.45
   2 -10   2  254.51    9.07
  -2  10  -2  257.58    9.06
  -2  10  -2  254.83    9.03
   2 -10   2  255.78    9.10
  -2  10  -3   11.45    1.18
   2 -10   3   11.74    1.16
   2 -10   3   12.95    2.56
   2 -10   3   10.21    2.19
  -2  10  -3   10.77    1.19
  -2  10  -3    7.88    2.00
   2  10   3   12.23    2.41
   2 -10   3   11.84    2.88
   2  10   3   11.77    1.19
  -2  10  -3   10.65    1.15
   2 -10   3   11.50    1.26
   2 -10   3   13.47    1.25
   2  10   4  556.10   18.91
   2  10   4  539.15   22.73
   2 -10   4  569.88   18.73
  -2  10  -4  553.62   18.99
   2 -10   4  592.24   18.90
   2 -10   4  552.79   23.05
   2 -10   4  593.74   24.36
  -2  10  -4  576.99   18.99
   2 -10   4  591.59   22.93
   2 -10   4  590.79   19.09
  -2  10  -4  588.85   18.97
   2 -10   4  595.90   18.97
   2 -10   4  595.59   19.27
  -2  10  -5   21.23    1.67
   2 -10   5   20.53    1.57
   2 -10   5   20.40    1.49
   2 -10   5   19.15    1.87
   2 -10   5   20.46    1.62
   2 -10   5   22.49    1.80
   2 -10   5   25.05    3.45
   2 -10   5   19.19    3.18
   2 -10   6  446.20   14.73
   2 -10   6  436.61   14.78
   2 -10   6  442.73   20.13
   2  10   6  448.94   14.77
  -2  10  -6  434.89   14.84
   2 -10   6  435.68   14.64
   2 -10   6  405.76   19.03
   2 -10   6  425.28   18.87
   2  10   6  434.64   14.77
   2 -10   7   53.75    2.91
   2 -10   7   56.21    2.85
   2 -10   7   50.60    3.12
   2 -10   7   48.80    5.58
   2  10   7   57.93    2.88
   2  10   7   54.98    2.71
  -2  10  -7   49.65    2.83
   2  10   7   56.63    2.72
   2 -10   7   52.82    2.77
   2 -10   7   60.37    5.64
   2 -10   7   40.10    4.88
   2  10   7   55.86    2.92
   2 -10   8  221.81    8.00
   2 -10   8  208.57    7.59
   2 -10   8  210.90    7.58
   2 -10   8  183.41   11.40
   2 -10   8  202.84   11.48
   2 -10   8  202.08    7.63
   2  10   8  201.00    7.63
   2  10   8  196.67    7.41
   2  10   8  200.09    7.58
   2 -10   8  202.72   12.04
   2 -10   8  205.55    7.59
   2  10   8  200.94    7.39
   2  10   8  195.44    7.53
   2 -10   9    3.47    0.97
   2  10   9    5.11    0.95
   2  10   9    3.97    0.87
   2  10   9    4.18    1.08
   2  10   9    4.87    1.02
   2  10   9    6.86    1.16
   2 -10   9    3.73    1.14
   2 -10   9    5.12    1.31
   2 -10   9    4.19    1.01
   2 -10   9    5.77    1.10
   2 -10  10  115.23    3.36
   2  10  10  115.78    3.23
   2  10  10  112.54    3.05
   2 -10  10  109.19    3.13
   2 -10  10  111.29    3.03
   2  10  10  107.33    3.13
   2  10  10  117.09    3.24
   2  10  10  109.36    2.86
   2 -10  10  112.94    3.18
   2  10  11    4.41    0.91
   2  10  11    2.86    0.85
   2 -10  11    5.00    0.94
   2 -10  11    4.09    0.90
   2 -10  11    4.29    0.92
   2 -10  11    3.35    0.92
   2 -10  11    4.18    0.92
   2  10  11    3.53    0.90
   2  10  11    3.41    0.76
   2  10  11    5.04    1.03
   2 -10  12   39.10    1.92
   2  10  12   36.13    1.93
   2  10  12   35.06    1.97
   2  10  12   35.29    2.01
   2 -10  12   33.97    1.98
   2 -10  12   35.93    1.92
  -2  10 -13   30.82    1.65
   2  10  13   30.52    1.65
   2  10  13   31.29    1.62
  -2  10 -13   32.67    1.74
   2 -10  13   31.85    1.69
   2 -10  13   32.52    1.61
   2  10  14   11.90    0.79
   2  10  14   11.68    0.79
  -2  10 -14   11.71    0.85
  -2  10 -14   11.41    0.79
   2 -10  14   10.12    0.65
  -2 -11  14   32.24    1.31
  -2  11  14   29.71    1.23
  -2 -11  14   32.68    1.29
  -2 -11  13   36.89    1.66
   2  11 -13   32.35    1.49
  -2 -11  13   35.86    1.68
  -2  11  13   33.59    1.60
  -2  11  13   31.85    1.61
  -2 -11  12   10.73    1.04
  -2 -11  12   11.03    1.06
   2  11 -12   11.63    0.95
  -2 -11  12   11.17    1.03
  -2  11  12   10.62    1.03
  -2  11  12   12.32    1.07
  -2 -11  12   11.63    1.07
  -2 -11  11   57.04    2.07
  -2  11  11   57.63    2.08
  -2  11  11   58.67    2.12
  -2 -11  11   61.49    2.18
  -2 -11  11   63.27    2.20
   2  11 -11   57.06    1.94
  -2  11  11   56.96    2.09
  -2  11  11   61.55    2.17
  -2  11  10  143.03    5.56
  -2 -11  10  148.44    5.55
  -2  11  10  139.55    5.53
  -2  11  10  137.06    5.47
  -2  11  10  141.25    5.49
   2  11 -10  135.31    5.36
  -2 -11  10  144.85    5.53
  -2 -11  10  146.81    5.62
  -2 -11  10  147.55    5.59
  -2  11   9  135.85    5.51
   2  11  -9  132.97    5.35
  -2 -11   9  143.53    5.52
  -2  11   9  134.68    5.45
  -2  11   9  137.49    5.55
  -2 -11   9  144.97    5.51
  -2 -11   9  146.91    5.80
  -2  11   9  142.92    5.50
  -2 -11   8   12.30    1.28
   2  11  -8   12.03    1.23
  -2  11   8   13.59    1.37
  -2  11   8   10.65    1.27
  -2 -11   8   12.75    1.32
  -2  11   8   11.33    1.34
  -2 -11   7  309.07   15.05
  -2 -11   7  334.24   11.40
  -2  11   7  340.77   11.52
  -2 -11   7  337.44   11.45
  -2  11   7  325.89   11.33
  -2  11   7  340.83   11.45
   2  11  -7  320.08   11.33
  -2  11   6   23.83    1.72
  -2  11   6   23.41    1.71
  -2 -11   6   27.06    4.21
  -2 -11   6   21.06    1.58
  -2 -11   6   18.10    2.92
   2  11  -6   19.80    1.51
  -2  11   6   22.88    1.67
  -2  11   6   24.27    1.54
  -2 -11   6   25.65    1.75
  -2  11   6   21.24    2.96
  -2 -11   5  178.14   10.85
  -2 -11   5  173.50    6.41
  -2 -11   5  165.43    6.29
  -2  11   5  173.33    6.51
  -2  11   5  178.58    6.45
  -2  11   5  178.09    6.43
  -2  11   5  172.96    6.31
  -2  11   5  172.95    9.30
   2  11  -5  164.02    6.28
  -2  11   4   99.26    6.66
  -2 -11   4  109.39    4.33
  -2  11   4  111.25    4.42
  -2  11   4  102.82    4.32
  -2  11   4  104.83    4.28
  -2  11   4  102.94    4.22
  -2 -11   3  192.68    6.91
  -2  11   3  183.25    6.77
  -2  11   3  190.17    6.84
  -2  11   3  187.88    6.91
  -2 -11   3  203.12   11.20
  -2  11   3  188.08    9.70
  -2  11   3  186.81    6.84
  -2 -11   2  143.49    5.32
  -2  11   2  134.06    5.23
  -2  11   2  135.73    5.26
  -2  11   2  143.85    5.36
  -2  11   2  142.43    7.96
  -2 -11   2  140.80    8.95
   2 -11  -2  138.73    8.71
  -2  11   2  131.13    5.19
  -2  11   1    2.71    0.73
  -2 -11   1    0.37    1.59
   2 -11  -1    2.32    1.88
  -2  11   1    1.43    1.23
  -2  11   1    0.78    0.71
  -2  11   1    2.72    0.82
   2 -11  -1    0.80    0.69
  -2  11   1    3.26    0.73
   2 -11  -1    1.05    0.73
   2 -11   0   85.62    6.84
  -2 -11   0   70.93    6.05
   2 -11   0   81.93    3.62
   2 -11   0   79.78    3.59
  -2  11   0   81.58    5.83
   2 -11   0   90.35    6.09
  -2  11   0   88.22    3.60
  -2  11   0   82.56    3.57
  -2  11   0   77.13    3.48
  -2  11   0   78.94    3.36
  -2  11  -1  151.92    5.89
   2 -11   1  139.56    9.44
  -2 -11  -1  160.46    9.23
   2 -11   1  157.69    5.99
   2 -11   1  163.83    5.92
   2 -11   1  154.37    6.00
  -2  11  -1  152.16    5.89
  -2  11  -1  156.03    5.93
   2 -11   1  176.67    9.23
   2  11   2    4.00    0.90
   2 -11   2    4.69    1.02
  -2  11  -2    4.05    0.87
   2 -11   2    3.09    0.86
   2 -11   2    3.88    0.78
   2 -11   2    3.73    1.76
   2 -11   2    3.39    2.06
  -2  11  -2    2.60    0.84
  -2  11  -2    2.72    0.79
   2 -11   3  100.19    7.82
  -2  11  -3  100.86    4.17
   2 -11   3   97.12    4.18
   2 -11   3   96.97    4.42
   2 -11   3  100.17    4.17
   2  11   3   94.42    4.19
  -2  11  -3   97.90    4.22
   2 -11   3  103.14    4.33
   2 -11   3   96.30    6.97
  -2  11  -3   99.29    4.18
   2 -11   4   43.87    2.84
   2 -11   4   50.58    2.61
   2 -11   4   45.62    2.49
   2 -11   4   46.24    5.36
   2 -11   4   45.81    4.77
  -2  11  -4   47.86    2.52
   2  11   4   47.65    2.58
   2 -11   4   49.86    4.78
  -2  11  -4   45.18    2.55
  -2  11  -4   48.11    2.60
   2 -11   4   45.39    2.63
   2 -11   5  329.72   11.73
   2 -11   5  351.02   11.99
   2 -11   5  344.15   11.66
   2 -11   5  331.44   15.49
   2 -11   5  321.42   15.71
  -2  11  -5  332.03   11.49
   2  11   5  332.13   11.58
  -2  11  -5  338.91   11.62
   2 -11   5  326.00   11.33
  -2  11  -5  333.48   11.66
   2 -11   5  330.72   11.51
   2 -11   6    5.02    1.04
   2  11   6    4.41    0.79
   2 -11   6    5.22    1.08
   2 -11   6    6.25    2.89
  -2  11  -6    6.48    1.08
   2  11   6    4.89    1.02
  -2  11  -6    5.86    1.04
  -2  11  -6    8.02    1.18
   2  11   6    5.40    1.00
   2 -11   6    4.45    1.96
   2 -11   6    4.10    1.96
   2 -11   6    5.49    0.98
   2  11   7   88.37    3.72
  -2  11  -7   80.30    3.88
   2  11   7   89.53    3.96
   2  11   7   87.56    3.90
   2  11   7   88.14    3.71
   2 -11   7   87.11    4.05
   2 -11   7   88.24    3.96
   2 -11   7   96.16    4.39
   2 -11   7   89.24    4.00
   2 -11   7   95.07    7.81
  -2  11  -7   85.86    4.01
   2 -11   7   86.98    6.78
   2 -11   7   92.22    3.90
   2 -11   7   85.48    7.07
  -2  11  -7   84.92    3.81
   2  11   8   23.00    1.74
  -2  11  -8   23.31    1.84
   2 -11   8   23.14    1.85
   2  11   8   21.44    1.56
  -2  11  -8   21.28    1.58
   2 -11   8   22.11    1.85
   2 -11   8   21.59    1.73
   2 -11   8   22.76    2.03
   2 -11   8   22.30    1.68
   2  11   8   22.72    1.59
   2  11   8   23.08    1.74
   2  11   9   57.08    2.78
   2 -11   9   58.01    2.82
   2 -11   9   61.99    3.09
   2 -11   9   61.66    2.84
   2  11   9   58.58    2.78
   2  11   9   57.74    2.64
  -2  11  -9   58.72    2.66
   2 -11   9   56.42    2.73
   2 -11   9   59.59    2.90
  -2  11  -9   59.54    2.92
   2  11   9   54.58    2.54
   2  11   9   54.68    2.75
   2 -11  10   45.30    2.46
  -2  11 -10   42.49    2.32
  -2  11 -10   41.47    2.26
   2  11  10   40.75    2.26
   2  11  10   39.75    2.13
   2 -11  10   41.35    2.31
   2 -11  10   42.89    2.27
   2  11  10   40.96    2.30
   2  11  10   40.51    2.29
   2  11  10   37.54    2.02
   2 -11  10   40.76    2.23
  -2  11 -10   39.48    2.07
   2 -11  11   58.77    2.72
   2 -11  11   61.42    2.76
   2 -11  11   61.97    2.71
   2  11  11   59.11    2.78
   2  11  11   56.74    2.72
   2  11  11   56.24    2.59
   2  11  11   58.21    2.71
  -2  11 -11   58.70    2.71
   2 -11  11   60.34    2.71
   2 -11  11   56.37    2.71
   2 -11  12    0.92    0.60
  -2  11 -12    0.56    0.59
   2 -11  12    0.88    0.60
   2  11  12    0.40    0.52
   2  11  12    1.07    0.65
   2  11  12    0.65    0.63
   2 -11  12    0.37    0.58
   2  11  13   10.41    0.84
   2  11  13   11.18    0.77
   2  11  13   10.80    0.82
  -2  11 -13   10.37    0.78
   2 -11  13   12.34    0.83
   2 -11  13   11.29    0.85
  -2 -12  13    5.23    0.51
  -2 -12  13    5.73    0.53
  -2 -12  13    5.24    0.54
  -2  12  13    4.17    0.48
  -2  12  13    4.66    0.51
  -2  12  13    5.09    0.52
  -2  12  12    7.81    0.79
  -2  12  12    7.20    0.77
  -2 -12  12    8.19    0.78
  -2 -12  12   10.74    0.86
  -2  12  12    7.49    0.77
  -2  12  12    9.11    0.84
  -2 -12  12    9.60    0.85
  -2 -12  11    2.47    0.75
  -2  12  11    2.51    0.68
  -2  12  11    2.68    0.69
  -2 -12  11    2.30    0.67
  -2 -12  11    1.97    0.72
  -2  12  11    2.38    0.66
  -2  12  11    3.03    0.74
  -2  12  10   55.05    2.59
  -2  12  10   55.03    2.66
  -2  12  10   54.47    2.58
  -2 -12  10   53.64    2.54
  -2  12  10   54.32    2.62
   2  12 -10   47.09    2.31
  -2 -12  10   56.94    2.73
  -2 -12  10   54.50    2.70
  -2 -12  10   56.22    2.66
  -2 -12  10   59.60    2.66
  -2  12   9   42.77    2.35
   2  12  -9   39.07    2.09
  -2 -12   9   45.50    2.34
  -2  12   9   39.84    2.26
  -2  12   9   47.58    2.38
  -2  12   9   40.64    2.30
  -2 -12   9   45.01    2.56
  -2 -12   9   42.73    2.34
  -2 -12   9   43.68    2.25
  -2 -12   8   59.91    2.85
  -2  12   8   57.26    2.98
  -2  12   8   58.76    2.91
   2  12  -8   56.74    2.72
  -2  12   8   58.69    2.93
  -2  12   8   62.65    3.02
  -2 -12   8   61.36    2.98
  -2 -12   8   68.35    3.41
  -2 -12   8   66.49    3.00
  -2  12   7   28.73    1.80
  -2  12   7   27.88    1.92
  -2 -12   7   26.61    1.74
  -2 -12   7   29.16    1.87
  -2  12   7   30.85    1.93
   2  12  -7   26.60    1.68
  -2 -12   7   26.47    1.87
  -2 -12   6  126.63    8.46
   2  12  -6  135.82    5.22
  -2 -12   6  134.67    9.58
  -2 -12   6  145.94    5.42
  -2  12   6  139.99    5.43
  -2  12   6  144.05    5.47
  -2 -12   6  138.53    5.47
  -2  12   6  137.72    5.33
  -2 -12   6  132.30    5.23
  -2  12   5    0.62    0.82
  -2  12   5    0.22    0.76
  -2 -12   5    2.31    1.99
  -2 -12   5    1.01    0.70
  -2  12   5    0.06    0.66
  -2 -12   5    0.15    0.74
  -2  12   5    0.29    0.60
   2 -12  -4  255.86    9.29
  -2 -12   4  263.28   14.07
  -2  12   4  258.81    9.05
  -2  12   4  256.65    8.96
  -2  12   4  270.46    9.20
  -2  12   4  224.71   11.79
  -2 -12   4  263.24    9.05
  -2  12   4  257.39    9.09
  -2 -12   4  259.04    9.17
  -2 -12   3   55.63    2.68
  -2  12   3   46.20    4.32
  -2  12   3   51.16    2.66
  -2  12   3   51.07    2.54
  -2  12   3   51.72    2.59
  -2 -12   3   42.12    5.04
  -2  12   3   52.27    2.58
  -2 -12   2   43.79    2.28
  -2  12   2   31.74    3.67
  -2  12   2   41.26    2.22
  -2  12   2   42.24    2.21
  -2  12   2   39.35    2.23
  -2 -12   2   47.27    5.02
  -2  12   2   37.85    2.14
   2 -12  -1  167.90    6.70
   2 -12  -1  191.54    6.81
  -2  12   1  181.70    9.65
   2 -12  -1  184.15    6.74
  -2  12   1  183.45    6.65
  -2  12   1  181.18    6.62
  -2  12   1  174.67    6.63
   2 -12  -1  190.61   11.03
  -2 -12   1  197.22   10.95
  -2  12   1  173.55    6.52
  -2 -12   0    8.32    2.58
   2 -12   0    8.67    2.68
   2 -12   0    5.51    1.23
   2 -12   0    5.80    1.05
  -2  12   0    5.74    0.97
  -2  12   0    6.44    0.98
  -2  12   0    5.95    1.91
  -2  12   0    5.06    0.89
  -2  12   0    4.86    0.85
  -2  12  -1   46.65    2.46
   2 -12   1   45.85    5.21
   2 -12   1   47.38    2.72
   2 -12   1   48.10    2.63
   2 -12   1   47.23    2.47
  -2  12  -1   47.85    2.50
  -2  12  -1   48.93    2.49
   2 -12   1   44.53    2.54
  -2  12  -1   39.76    4.19
  -2  12  -1   44.60    2.29
   2  12   1   50.55    2.63
   2 -12   2   10.18    1.56
   2 -12   2   10.94    1.27
   2 -12   2   12.67    1.28
   2  12   2   12.64    1.31
  -2  12  -2   11.13    1.27
   2 -12   2   10.11    2.86
  -2  12  -2   10.64    1.17
   2 -12   2   12.90    2.64
  -2  12  -2   14.83    1.34
   2 -12   2   10.79    1.35
   2 -12   3  147.66    6.18
   2 -12   3  153.65    6.00
   2 -12   3  145.14   10.03
  -2  12  -3  147.63    5.87
  -2  12  -3  159.30    5.86
   2  12   3  154.77    5.99
   2 -12   3  145.70    6.03
   2 -12   3  157.01    5.88
  -2  12  -3  155.20    5.96
   2 -12   3  140.78    8.92
   2 -12   4  158.64    6.40
   2 -12   4  157.76    6.15
   2 -12   4  155.20    6.26
   2 -12   4  160.06   10.64
   2 -12   4  154.91    6.00
   2  12   4  153.38    6.08
  -2  12  -4  161.47    6.08
  -2  12  -4  159.44    5.99
   2 -12   4  143.65    9.18
  -2  12  -4  154.91    6.10
   2 -12   5    2.46    0.86
   2 -12   5    1.75    1.28
   2 -12   5    2.03    0.95
  -2  12  -5    1.95    0.88
   2 -12   5    1.48    2.18
   2 -12   5    2.12    1.07
   2 -12   5    2.77    0.71
   2  12   5    3.63    0.93
  -2  12  -5    1.36    0.76
  -2  12  -5    2.75    0.85
   2 -12   5    1.56    1.58
   2  12   5    3.78    0.98
   2 -12   6   17.47    1.68
   2 -12   6   17.14    1.52
   2  12   6   14.55    1.35
   2  12   6   14.57    1.16
  -2  12  -6   15.39    1.43
   2 -12   6   15.83    1.31
   2  12   6   14.87    1.42
  -2  12  -6   16.59    1.46
  -2  12  -6   15.92    1.35
   2 -12   6   12.32    2.71
   2 -12   6   14.69    1.81
   2 -12   6   15.84    1.51
   2  12   6   15.15    1.22
   2  12   6   15.48    1.52
   2  12   7    4.66    0.76
   2  12   7    5.91    0.92
  -2  12  -7    4.24    0.85
  -2  12  -7    4.34    0.95
   2 -12   7    6.06    1.08
   2  12   7    4.46    0.96
   2  12   7    4.74    0.76
   2 -12   7    3.78    0.82
   2 -12   7    5.49    1.08
  -2  12  -7    4.89    0.99
   2  12   8   36.40    2.14
  -2  12  -8   38.30    2.16
  -2  12  -8   36.84    1.97
   2 -12   8   33.97    2.26
   2 -12   8   36.61    2.23
   2  12   8   36.10    1.92
  -2  12  -8   35.67    2.18
   2  12   8   36.46    1.93
   2  12   8   36.23    2.13
   2 -12   8   38.62    2.23
   2 -12   8   37.81    2.10
   2 -12   8   43.72    2.57
  -2  12  -9   15.14    1.29
   2  12   9   16.95    1.30
   2  12   9   16.99    1.08
   2 -12   9   17.47    1.27
   2 -12   9   17.29    1.60
   2  12   9   15.48    1.24
   2  12   9   14.86    1.08
   2 -12   9   15.33    1.31
  -2  12  -9   17.30    1.30
   2 -12   9   16.78    1.39
  -2  12 -10  118.27    2.90
   2 -12  10  123.24    2.89
   2  12  10  119.93    2.84
   2  12  10  115.67    2.84
   2 -12  10  122.53    2.77
   2 -12  10  130.21    3.13
   2  12  10  118.00    2.76
   2  12  10  121.37    2.49
   2 -12  10  117.51    2.84
   2 -12  10  121.76    2.91
  -2  12 -10  121.41    2.73
   2 -12  11   32.80    1.76
  -2  12 -11   32.81    1.70
   2  12  11   34.90    1.78
   2  12  11   35.14    1.65
   2 -12  11   37.06    1.78
   2 -12  11   35.81    1.81
   2  12  11   33.79    1.80
  -2  12 -11   34.43    1.83
   2 -12  11   35.65    1.78
   2 -12  12    0.49    0.45
   2  12  12    0.37    0.44
   2  12  12    0.46    0.50
  -2  12 -12   -0.13    0.42
  -2  12 -12    0.63    0.48
   2 -12  12    0.77    0.49
   2 -12  12   -0.03    0.43
   2 -12  13    1.08    0.29
  -2  12 -13    0.87    0.32
   2  12  13    0.98    0.31
  -2  13  12    0.99    0.39
  -2 -13  12    1.11    0.32
  -2 -13  12    1.12    0.40
  -2  13  12    1.25    0.42
  -2  13  12    0.81    0.36
  -2 -13  11    5.79    0.76
  -2 -13  11    5.82    0.64
  -2  13  11    5.70    0.66
  -2  13  11    5.45    0.69
  -2  13  11    4.46    0.65
  -2  13  11    6.37    0.73
  -2 -13  11    5.42    0.73
  -2 -13  11    5.59    0.71
  -2 -13  10    0.73    0.72
  -2  13  10    0.34    0.63
  -2  13  10    1.66    0.61
  -2 -13  10    0.36    0.48
  -2  13  10    0.67    0.58
  -2 -13  10    0.64    0.66
  -2 -13  10    0.52    0.71
  -2 -13  10    0.69    0.60
  -2  13  10    0.24    0.61
  -2  13   9   53.47    2.50
  -2  13   9   54.21    2.50
  -2 -13   9   51.42    2.36
  -2  13   9   54.62    2.49
  -2  13   9   51.77    2.56
  -2 -13   9   52.91    2.48
  -2  13   9   54.47    2.59
  -2 -13   9   54.33    2.57
  -2 -13   9   53.94    2.73
  -2  13   8    9.86    1.17
  -2 -13   8   10.17    1.17
  -2 -13   8   10.83    1.47
  -2 -13   8    8.47    0.92
  -2  13   8    9.31    1.09
  -2  13   8    9.47    1.08
  -2 -13   8   10.19    1.07
  -2  13   7   60.61    2.94
  -2 -13   7   59.28    2.77
  -2  13   7   60.01    2.81
  -2 -13   7   55.62    2.59
  -2 -13   7   56.32    2.83
  -2  13   7   61.30    2.83
  -2  13   6   92.38    3.86
  -2  13   6   94.48    4.00
  -2 -13   6   95.31    3.93
  -2 -13   6  101.06    4.11
  -2  13   6   95.86    3.99
  -2  13   5   53.17    2.61
  -2  13   5   52.59    2.50
  -2 -13   5   57.09    2.67
  -2  13   5   57.41    2.77
  -2 -13   5   55.64    2.77
  -2  13   5   58.59    2.76
  -2  13   4   67.05    3.08
   2 -13  -4   65.42    3.28
  -2  13   4   67.08    3.04
  -2  13   4   63.94    2.91
  -2  13   4   68.80    3.16
  -2 -13   4   71.83    3.21
  -2 -13   4   66.38    3.02
  -2 -13   4   72.57    6.58
  -2  13   3   62.24    2.89
  -2  13   3   57.57    2.78
  -2 -13   3   68.14    6.31
  -2  13   3   62.34    2.97
  -2 -13   3   64.94    3.01
  -2  13   3   64.22    2.93
  -2  13   3   60.37    4.96
  -2  13   2  266.15    9.19
  -2  13   2  268.18    9.17
  -2 -13   2  277.99   14.27
  -2  13   2  267.80    9.27
  -2  13   2  258.39    9.17
  -2  13   2  243.99   12.22
  -2  13   1   24.75    1.60
  -2  13   1   23.29    1.63
  -2 -13   1   24.62    3.86
  -2  13   1   24.84    1.68
   2 -13  -1   20.74    1.74
  -2  13   1   23.51    1.59
  -2  13   1   20.69    2.96
  -2  13   0  211.11    7.45
  -2  13   0  208.31    7.44
   2 -13   0  207.49   12.07
   2 -13   0  208.00    7.59
  -2  13   0  195.49    7.28
   2  13   0  218.01    7.70
   2 -13   0  228.25    7.73
   2 -13   0  183.35    7.56
  -2  13   0  201.75    7.40
  -2  13   0  209.56   10.75
   2 -13   1    0.23    0.91
  -2  13  -1    0.70    0.72
  -2  13  -1    0.86    0.75
  -2  13  -1    0.27    0.69
  -2  13  -1   -0.33    1.48
   2 -13   1    0.48    0.79
   2 -13   1    0.34    1.12
  -2  13  -1    0.52    0.63
   2  13   1    1.03    0.91
   2 -13   1    1.83    2.13
  -2  13  -2  147.98    9.02
   2 -13   2  169.32    6.12
  -2  13  -2  165.99    6.11
  -2  13  -2  159.51    6.10
   2 -13   2  157.56   10.45
   2 -13   2  163.73    6.28
   2 -13   2  158.25    6.42
  -2  13  -2  163.62    6.04
   2 -13   2  156.55    6.26
   2  13   2  154.49    6.20
  -2  13  -3    1.03    1.48
   2 -13   3    0.28    0.73
   2 -13   3   -0.32    0.92
   2 -13   3    1.12    1.20
   2 -13   3    1.44    1.95
  -2  13  -3    0.62    0.83
  -2  13  -3    0.75    0.71
   2 -13   3    1.25    1.06
   2  13   3    0.94    0.91
  -2  13  -3    0.51    0.76
   2 -13   4   27.21    1.91
   2 -13   4   25.66    2.20
  -2  13  -4   24.08    1.64
   2 -13   4   25.55    1.75
   2 -13   4   27.23    2.07
  -2  13  -4   24.87    1.76
  -2  13  -4   25.48    1.79
   2  13   4   26.96    1.92
  -2  13  -5   64.02    3.12
   2 -13   5   65.71    3.18
   2 -13   5   65.86    3.44
  -2  13  -5   63.82    2.90
   2 -13   5   64.57    3.07
  -2  13  -5   60.80    2.98
   2  13   5   63.51    3.03
   2 -13   5   66.41    3.35
   2  13   5   64.91    3.00
   2  13   5   66.23    3.17
   2  13   6    5.00    0.85
  -2  13  -6    5.75    0.85
  -2  13  -6    7.13    0.96
   2 -13   6    4.30    1.30
   2 -13   6    5.38    1.08
   2 -13   6    7.41    1.03
   2 -13   6    6.10    1.20
  -2  13  -6    5.51    0.99
   2 -13   6    6.16    0.79
   2  13   6    5.27    1.07
   2  13   6    7.08    0.90
   2 -13   7    5.43    1.15
   2 -13   7    6.13    0.98
   2  13   7    6.54    1.10
   2  13   7    5.57    0.87
   2  13   7    0.18    0.21
  -2  13  -7    0.09    0.26
  -2  13  -7    5.16    0.86
   2 -13   7    6.62    1.06
  -2  13  -7    7.13    1.04
   2 -13   7    5.68    0.77
   2  13   7    5.39    0.89
   2 -13   8    4.18    0.96
  -2  13  -8    4.06    0.89
   2 -13   8    3.43    0.71
   2 -13   8    4.22    0.90
   2  13   8    3.93    0.84
  -2  13  -8    3.46    0.79
   2  13   8    4.04    0.80
   2 -13   8    3.36    0.96
   2 -13   8    2.41    1.09
   2 -13   9   81.89    3.31
   2  13   9   82.14    3.37
  -2  13  -9   83.79    3.34
   2 -13   9   85.73    3.58
   2  13   9   80.53    3.42
   2 -13   9   84.48    3.65
  -2  13  -9   86.45    3.49
   2 -13   9   85.29    3.50
  -2  13 -10   52.36    2.33
   2  13  10   54.48    2.33
   2 -13  10   46.27    2.31
   2  13  10   47.35    2.23
   2 -13  10   55.77    2.38
   2 -13  10   51.97    2.37
   2 -13  10   53.89    2.42
  -2  13 -10   51.01    2.17
   2 -13  10   53.79    2.23
  -2  13 -11    5.28    0.63
   2 -13  11    4.52    0.65
   2 -13  11    4.62    0.60
   2 -13  11    4.68    0.55
   2  13  11    4.21    0.60
   2 -13  11    4.15    0.58
   2 -13  11    4.93    0.64
   2  13  11    5.52    0.61
   2  13  12    4.07    0.41
  -2  13 -12    4.31    0.41
  -2 -14  11    0.40    0.32
  -2 -14  11    0.26    0.37
  -2 -14  11    0.26    0.37
  -2  14  11    0.31    0.35
  -2  14  11    0.02    0.34
  -2 -14  10    7.26    0.71
  -2 -14  10    7.13    0.76
  -2 -14  10    7.27    0.68
  -2  14  10    7.62    0.74
  -2  14  10    7.31    0.65
  -2  14  10    6.38    0.66
  -2  14  10    7.85    0.77
  -2 -14  10    5.94    0.49
  -2 -14  10    7.18    0.84
  -2 -14   9    8.22    0.81
  -2  14   9    7.53    0.88
  -2  14   9    7.73    0.77
  -2  14   9    7.56    0.80
  -2 -14   9    7.47    0.62
  -2 -14   9    7.76    0.89
  -2 -14   9    7.88    1.02
  -2  14   8   41.26    2.17
  -2 -14   8   44.44    2.05
  -2  14   8   40.81    2.05
  -2  14   8   41.82    2.07
  -2 -14   8   42.62    2.28
  -2 -14   8   43.58    2.39
  -2 -14   8   43.49    2.15
  -2  14   8   44.20    2.04
  -2 -14   7   70.59    3.21
  -2  14   7   69.78    2.89
  -2 -14   7   70.90    3.02
  -2 -14   7   67.14    3.30
  -2  14   7   64.67    2.90
  -2 -14   7   71.87    2.90
  -2  14   7   66.65    3.04
  -2  14   6    8.17    0.95
  -2 -14   6    7.79    1.04
  -2 -14   6    6.51    1.17
  -2  14   6    9.24    1.04
  -2 -14   6    8.78    0.92
  -2  14   5   62.07    2.68
  -2 -14   5   61.63    2.86
  -2 -14   5   59.86    2.67
  -2  14   5   57.99    2.77
   2 -14  -5   63.70    3.13
  -2  14   5   59.65    2.76
   2 -14  -4   16.39    1.42
  -2  14   4   17.10    1.17
  -2  14   4   17.19    1.25
  -2 -14   4   18.50    1.30
  -2  14   4   15.98    1.23
  -2  14   3  215.97    7.50
  -2  14   3  202.27    7.38
  -2  14   3  209.41    7.55
  -2  14   3  222.21    7.61
   2 -14  -3  218.83    7.94
  -2 -14   3  218.73    7.61
   2 -14  -2    0.83    1.02
  -2  14   2    0.29    0.69
   2  14  -2    0.22    0.76
  -2 -14   2    1.29    0.87
  -2  14   2    1.11    0.72
  -2  14   2    0.22    0.65
  -2  14   2    0.26    0.60
   2  14  -1  165.99    6.06
  -2  14   1  146.86    5.63
  -2  14   1  151.86    5.66
  -2  14   1  151.49    5.65
   2 -14  -1  144.17    5.76
  -2  14   1  159.47    5.73
  -2 -14   1  161.95    5.91
  -2  14   0    8.03    1.03
  -2  14   0   10.15    1.10
   2  14   0    8.61    1.21
  -2  14   0    8.97    0.99
   2 -14   0    9.06    1.29
   2 -14   0    8.39    1.11
   2 -14   0    9.39    1.20
  -2  14   0    8.04    0.99
  -2  14  -1  106.91    4.30
   2  14   1  113.25    4.71
  -2  14  -1  116.81    4.50
  -2  14  -1  113.62    4.45
   2 -14   1  114.79    4.81
   2 -14   1  123.54    4.73
  -2  14  -1  107.48    4.36
   2 -14   1  111.67    4.66
   2 -14   2    1.83    0.69
  -2  14  -2    2.92    0.79
  -2  14  -2    2.55    0.78
   2  14   2    3.35    1.04
   2 -14   2    3.69    1.24
   2 -14   2    2.93    0.93
   2 -14   2    2.48    1.01
  -2  14  -2    2.71    0.83
   2 -14   3  291.09   10.07
   2 -14   3  275.34   10.24
  -2  14  -3  263.15    9.62
  -2  14  -3  300.53    9.85
   2 -14   3  286.07   10.12
  -2  14  -3  299.79    9.94
   2  14   3  293.22   10.09
   2 -14   3  289.96    9.85
   2 -14   4  110.09    3.05
   2 -14   4  103.37    3.38
   2  14   4   97.41    2.55
   2 -14   4  112.04    2.83
  -2  14  -4  104.14    2.65
   2  14   4  102.29    2.99
   2 -14   4  112.56    3.29
   2  14   4  110.13    2.83
  -2  14  -4  117.58    2.96
   2 -14   5    0.62    0.78
   2 -14   5    0.50    1.12
   2 -14   5    0.47    0.70
   2 -14   5    0.38    0.91
  -2  14  -5    0.81    0.64
   2  14   5    0.36    0.69
  -2  14  -5    1.11    0.75
   2  14   5    0.55    0.62
   2  14   5    0.14    0.86
   2 -14   6    8.29    1.14
   2 -14   6    7.58    1.33
   2 -14   6    8.79    1.02
   2 -14   6    9.71    1.30
  -2  14  -6    9.30    0.98
   2 -14   6    8.62    1.33
   2  14   6    8.75    0.98
  -2  14  -6    8.23    1.00
   2  14   6    7.85    0.92
   2  14   6    9.25    1.17
   2 -14   7    2.77    0.84
   2 -14   7    3.72    0.82
   2 -14   7    2.98    0.91
  -2  14  -7    3.80    0.69
   2 -14   7    3.47    0.99
   2  14   7    4.21    0.77
  -2  14  -7    3.71    0.74
   2  14   7    3.13    0.92
   2  14   7    3.61    0.72
   2 -14   8   16.06    1.20
   2 -14   8   14.19    0.80
   2  14   8   13.91    0.94
   2 -14   8   15.54    1.09
   2 -14   8   14.34    1.07
   2  14   8   14.77    1.17
   2  14   8   14.49    1.02
  -2  14  -8   14.46    1.05
   2  14   9    2.23    0.61
  -2  14  -9    1.93    0.57
   2 -14   9    1.99    0.43
   2 -14   9    2.20    0.63
   2 -14   9    3.20    0.80
   2 -14   9    2.11    0.69
   2  14   9    2.00    0.51
   2 -14   9    3.40    0.76
   2  14  10   29.30    1.33
   2 -14  10   32.65    1.50
   2 -14  10   31.14    1.47
   2 -14  10   32.43    1.49
   2  14  10   31.03    1.42
  -2  14 -10   30.72    1.42
   2 -14  11   44.67    1.74
   2 -14  11   49.48    1.78
  -2 -15  10    0.80    0.29
  -2 -15  10    1.41    0.37
  -2  15  10    1.57    0.34
  -2  15   9    9.31    0.66
  -2  15   9    9.95    0.77
  -2 -15   9    9.32    0.75
  -2 -15   9    8.34    0.59
  -2 -15   9   10.40    0.82
  -2 -15   8   23.97    1.41
  -2  15   8   23.48    1.22
   2  15  -8   21.55    1.12
  -2  15   8   24.49    1.34
  -2 -15   8   20.74    1.41
  -2 -15   8   22.29    1.28
  -2 -15   8   21.85    1.31
  -2 -15   8   20.00    1.10
   2 -15  -7    2.53    0.72
  -2 -15   7    3.46    0.55
  -2  15   7    3.37    0.63
  -2  15   7    3.33    0.62
   2  15  -7    2.70    0.60
  -2  15   7    4.35    0.75
  -2 -15   7    3.87    0.87
  -2 -15   7    2.74    0.65
  -2 -15   6   67.15    2.95
  -2 -15   6   65.18    2.73
  -2 -15   6   64.33    3.12
   2  15  -6   69.23    2.77
  -2  15   6   62.38    2.67
   2 -15  -6   58.11    2.94
  -2  15   6   64.49    2.84
  -2 -15   5   -0.07    1.04
  -2 -15   5   -0.14    0.56
  -2  15   5    0.04    0.24
   2 -15  -5    0.47    0.74
  -2  15   5    0.14    0.61
   2  15  -5   -0.31    0.61
  -2 -15   5    0.36    0.81
  -2  15   4   44.47    1.69
  -2 -15   4   41.56    1.64
  -2 -15   4   46.42    2.00
   2 -15  -3   18.06    1.42
   2  15  -3   20.16    1.40
  -2  15   3   17.24    1.15
  -2 -15   3   19.78    1.41
   2 -15  -2  116.92    3.24
   2  15  -2  123.67    3.03
  -2  15   2  103.51    2.42
  -2 -15   2  119.63    2.90
  -2  15   1   -0.13    0.23
  -2  15   1   -0.09    0.20
  -2  15   1    8.41    0.88
   2  15  -1    8.70    1.07
  -2  15   1   -0.13    0.29
   2 -15  -1   10.24    1.37
  -2  15   0   33.29    1.40
   2  15   0   38.43    1.84
   2 -15   0   39.23    1.69
   2 -15   0   37.68    1.77
  -2  15   0    6.61    0.71
  -2  15   0   23.67    1.20
   2 -15   0   38.86    2.14
   2  15   1   18.61    1.42
   2 -15   1   15.66    1.28
   2 -15   1   16.83    1.26
   2 -15   1   15.24    1.43
  -2  15  -1   14.64    1.09
   2 -15   1   13.72    1.65
   2  15   2  135.28    3.66
   2 -15   2  135.83    3.84
   2 -15   2  143.12    3.60
   2 -15   2  134.85    3.62
   2 -15   2  136.33    4.11
  -2  15  -2  128.10    3.22
   2  15   3   11.43    0.99
  -2  15  -3    9.82    0.95
   2  15   3    9.98    1.17
   2 -15   3   12.07    1.14
   2 -15   3   13.04    1.45
   2 -15   3   11.55    1.21
   2 -15   3   10.35    0.89
   2 -15   3   13.32    1.62
   2  15   4  108.96    2.49
  -2  15  -4  113.29    2.51
   2  15   4  117.29    2.90
   2 -15   4  116.21    3.19
   2 -15   4  117.68    2.84
   2 -15   4  117.30    2.50
   2 -15   4  119.20    3.02
   2  15   5   42.68    1.60
  -2  15  -5   42.75    1.57
   2 -15   5   44.03    2.04
   2 -15   5   42.84    1.75
   2 -15   5   41.88    1.53
   2 -15   5   44.53    1.92
   2 -15   5   46.33    2.15
   2  15   5   41.88    1.77
   2 -15   6    1.85    0.89
   2  15   6    0.20    0.69
   2 -15   6    0.79    0.89
   2 -15   6    0.66    0.65
  -2  15  -6    0.16    0.50
   2 -15   6    0.22    0.76
   2 -15   6    0.50    0.53
   2  15   6    0.41    0.53
   2 -15   7    0.13    0.66
   2 -15   7    0.26    0.73
   2 -15   7    0.45    0.62
   2 -15   7    0.24    0.69
  -2  15  -7    0.10    0.48
   2  15   7    0.04    0.64
   2 -15   7    0.82    0.52
   2  15   7    0.25    0.52
   2  15   8    1.50    0.47
   2  15   8    1.66    0.64
   2 -15   8    1.77    0.58
   2 -15   8    2.71    0.53
  -2  15  -8    1.76    0.47
   2  15   9   16.18    0.83
   2 -15   9   22.50    1.10
   2 -15   9   21.64    1.08
   2 -15   9   19.87    1.04
   2 -15   9   19.18    0.96
  -2  15  -9   12.96    0.74
  -2 -16   8    2.78    0.52
  -2 -16   8    3.18    0.50
  -2  16   8    2.77    0.41
  -2  16   7   16.02    0.82
   2  16  -7   12.37    0.71
  -2 -16   7   16.85    1.07
  -2 -16   7   14.08    0.80
  -2  16   7   18.74    1.00
  -2 -16   7   17.71    1.05
   2  16  -6    6.76    0.64
  -2  16   6    6.35    0.60
  -2  16   6    5.48    0.58
  -2 -16   6    7.18    0.80
  -2 -16   6    5.29    0.55
  -2 -16   6    5.96    0.95
  -2  16   6    7.14    0.73
   2 -16  -6    4.28    0.73
  -2 -16   5   36.76    1.82
  -2  16   5   33.79    1.59
   2  16  -5   37.93    1.70
  -2 -16   5   39.23    2.07
   2 -16  -5   35.57    1.99
  -2  16   5   38.33    1.83
  -2 -16   4    2.61    0.94
  -2 -16   4    2.63    0.71
  -2  16   4    1.88    0.54
   2  16  -4    3.28    0.67
   2 -16  -4    2.92    0.76
  -2  16   3   63.19    2.56
   2  16  -3   71.80    2.84
   2 -16  -3   68.88    3.08
  -2 -16   3   69.10    3.07
  -2 -16   3   69.40    2.77
   2  16  -2    1.27    0.64
  -2  16   2    1.44    0.49
  -2 -16   2    1.39    0.59
   2 -16  -2    1.27    0.79
  -2 -16   2    2.32    0.97
   2 -16  -1   44.69    2.34
   2  16  -1   49.64    2.25
   2 -16   0    1.06    0.87
  -2 -16   0    0.56    0.79
   2  16   0    0.99    0.66
   2 -16   1   37.15    1.76
   2  16   1   36.63    1.91
   2 -16   1   33.52    2.10
   2 -16   1   35.96    1.87
  -2 -16  -1   30.09    1.76
   2 -16   2   18.11    1.25
   2  16   2   19.31    1.37
   2 -16   2   20.59    1.64
   2 -16   2   18.23    1.36
   2 -16   2   17.93    1.15
   2 -16   3   73.13    3.05
   2  16   3   75.84    3.12
   2 -16   3   77.98    3.37
   2 -16   3   75.15    3.17
   2 -16   3   71.28    2.95
   2 -16   4   16.74    1.22
   2 -16   4   14.32    1.12
   2 -16   4   15.68    1.09
   2 -16   4   16.47    1.32
   2  16   4   17.73    1.26
   2 -16   5    5.56    0.93
   2  16   5    5.96    0.82
   2 -16   5    6.88    0.85
   2 -16   5    6.70    0.95
   2 -16   5    5.35    0.72
   2 -16   6    1.96    0.68
   2  16   6    2.54    0.61
   2 -16   6    2.22    0.60
   2 -16   6    0.62    0.66
   2 -16   6    1.95    0.53
   2 -16   7    2.76    0.49
   2 -16   7    3.09    0.63
   2 -16   7    3.49    0.53
   2 -16   7    3.99    0.62
   2  16   7    4.58    0.62
   2 -16   8    0.17    0.34
   2 -16   8    0.15    0.29
  -2 -17   6   16.03    0.90
  -2  17   6   17.41    0.80
  -2  17   5    8.11    0.59
  -2  17   5    9.47    0.67
  -2 -17   5    6.31    0.51
  -2 -17   5    8.16    0.81
  -2 -17   5    6.86    0.77
  -2  17   4   34.54    1.44
   2  17  -4   30.41    1.25
  -2  17   4   33.36    1.38
  -2 -17   4   30.91    1.53
   2 -17  -4   27.54    1.53
   2 -17  -3    3.60    0.65
  -2  17   3    3.69    0.61
   2  17  -3    4.11    0.54
   2 -17  -3    2.51    0.80
  -2 -17   3    3.20    0.74
  -2  17   3    5.26    0.58
   2 -17  -2   61.70    2.57
   2 -17  -2   59.22    2.70
   2 -17  -2   51.98    2.28
  -2 -17   2   55.43    2.44
   2 -17  -1    5.69    1.01
   2 -17  -1    6.85    0.84
  -2 -17   1    4.98    0.75
   2  17  -1    8.30    0.74
   2 -17   0   20.82    1.33
   2  17   0   19.75    1.18
   2  17   1   20.71    1.15
   2 -17   1   18.72    1.37
   2 -17   1   18.71    1.29
   2 -17   2   15.68    0.96
   2 -17   2   16.96    1.24
   2  17   2   20.16    1.15
   2 -17   2   18.05    1.28
   2 -17   3    0.98    0.39
   2 -17   3    1.03    0.56
   2 -17   3    0.94    0.47
   2  17   3    1.22    0.54
   2 -17   3    1.01    0.69
   2  17   4    4.83    0.60
   2 -17   4    4.24    0.58
   2 -17   4    4.49    0.52
   2 -17   5    0.29    0.40
   2 -17   5    0.19    0.35
   2 -17   5    0.46    0.43
   2  17   5    0.35    0.42
   2 -17   5    0.30    0.47
   2 -17   6   -0.04    0.30
   2  17   6    0.08    0.28
   2 -18  -2    0.22    0.41
   2 -18  -1   13.15    0.88
   2 -18   0    2.19    0.44
   2 -18   0    2.27    0.52
   2 -18   1   10.99    0.72
   2 -18   1    7.03    0.60
   2 -18   2    8.01    0.62
  -3   0  17   38.96    1.78
  -3   0  17   38.45    1.68
  -3   0  16    0.67    0.63
  -3   0  16    0.45    0.54
  -3   0  16   -0.33    0.69
  -3   0  16    0.17    0.50
  -3   0  16    0.12    0.50
  -3   0  15   35.90    1.92
  -3   0  15   33.47    2.06
  -3   0  15   31.22    1.85
  -3   0  15   32.17    1.83
  -3   0  14    1.10    0.88
  -3   0  14    0.28    0.72
  -3   0  14   -0.35    0.92
  -3   0  14    0.95    0.78
  -3   0  14    0.07    0.72
  -3   0  13  264.40    9.63
  -3   0  13  264.83    9.39
  -3   0  13  257.14    9.39
   3   0 -13  254.40   14.09
  -3   0  13  265.47    9.46
   3   0 -13  262.35    9.27
  -3   0  13  235.62   13.85
  -3   0  12    0.52    0.85
  -3   0  12    0.96    1.94
  -3   0  12    0.39    0.92
[truncated: 13,566,726 more chars]
